# Supplementary material for: Development of structurally extended benzosiloxaboroles – synthesis and in vitro biological evaluation
Source: RSC Adv. 2021 Jul 20;11(41):25104–21. doi: 10.1039/d1ra04127d (PMC9037100; doi:10.1039/d1ra04127d)
Supplement: RA-011-D1RA04127D-s002 [file RA-011-D1RA04127D-s002.cif]

# Electronic Supplementary Material (ESI) for RSC Advances.
# This journal is © The Royal Society of Chemistry 2021

####################################################################### 
# 
# This file contains crystal structure data downloaded from the 
# Cambridge Structural Database (CSD) hosted by the Cambridge 
# Crystallographic Data Centre (CCDC).
# 
# Full information about CCDC data access policies and citation 
# guidelines are available at http://www.ccdc.cam.ac.uk/access/V1 
# 
# Audit and citation data items may have been added by the CCDC. 
# Please retain this information to preserve the provenance of 
# this file and to allow appropriate attribution of the data. 
# 
#######################################################################

data_2
_database_code_depnum_ccdc_archive 'CCDC 2068345'
loop_
_audit_author_name
_audit_author_address
'Krzysztof Durka'
;Warsaw University of Technology, Faculty of Chemistry
Poland
;
_audit_update_record             
;
2021-03-05 deposited with the CCDC.	2021-07-09 downloaded from the CCDC.
;

_audit_creation_method           SHELXL-2013
_chemical_name_systematic        
;
 6-(tert-butyldimethylsilyloxy)-7-chloro-1,1-dimethyl-3-hydroxybenzo-1,2,3-siloxaborole 
;
_chemical_name_common            ?
_chemical_melting_point          ?
_chemical_formula_moiety         'C14 H24 B Cl O3 Si2'
_chemical_formula_sum            'C14 H24 B Cl O3 Si2'
_chemical_formula_weight         342.77

loop_
_atom_type_symbol
_atom_type_description
_atom_type_scat_dispersion_real
_atom_type_scat_dispersion_imag
_atom_type_scat_source
C C 0.0181 0.0091 'International Tables Vol C Tables 4.2.6.8 and 6.1.1.4'
H H 0.0000 0.0000 'International Tables Vol C Tables 4.2.6.8 and 6.1.1.4'
O O 0.0492 0.0322 'International Tables Vol C Tables 4.2.6.8 and 6.1.1.4'
B B 0.0090 0.0039 'International Tables Vol C Tables 4.2.6.8 and 6.1.1.4'
Si Si 0.2541 0.3302 'International Tables Vol C Tables 4.2.6.8 and 6.1.1.4'
Cl Cl 0.3639 0.7018 'International Tables Vol C Tables 4.2.6.8 and 6.1.1.4'

_space_group_crystal_system      monoclinic
_space_group_IT_number           14
_space_group_name_H-M_alt        'P 21/n'
_space_group_name_Hall           '-P 2yn'

_shelx_space_group_comment       
;
The symmetry employed for this shelxl refinement is uniquely defined
by the following loop, which should always be used as a source of
symmetry information in preference to the above space-group names.
They are only intended as comments.
;

loop_
_space_group_symop_operation_xyz
'x, y, z'
'-x+1/2, y+1/2, -z+1/2'
'-x, -y, -z'
'x-1/2, -y-1/2, z-1/2'

_cell_length_a                   7.7496(3)
_cell_length_b                   21.2931(4)
_cell_length_c                   11.3262(6)
_cell_angle_alpha                90
_cell_angle_beta                 96.315(6)
_cell_angle_gamma                90
_cell_volume                     1857.63(13)
_cell_formula_units_Z            4
_cell_measurement_temperature    100(2)
_cell_measurement_reflns_used    6877
_cell_measurement_theta_min      4.1360
_cell_measurement_theta_max      71.1880

_exptl_crystal_description       block
_exptl_crystal_colour            colorless
_exptl_crystal_density_diffrn    1.226
_exptl_crystal_F_000             728
_exptl_absorpt_coefficient_mu    3.102
_exptl_crystal_size_max          0.1050
_exptl_crystal_size_mid          0.0775
_exptl_crystal_size_min          0.0719
loop_
_exptl_crystal_face_index_h
_exptl_crystal_face_index_k
_exptl_crystal_face_index_l
_exptl_crystal_face_perp_dist
_exptl_oxdiff_crystal_face_indexfrac_h
_exptl_oxdiff_crystal_face_indexfrac_k
_exptl_oxdiff_crystal_face_indexfrac_l
_exptl_oxdiff_crystal_face_x
_exptl_oxdiff_crystal_face_y
_exptl_oxdiff_crystal_face_z
0 8 -6 0.0531 0.0039 8.0080 -6.0002 0.9763 -0.1427 0.1897
5 3 -6 0.0370 5.0053 3.0291 -5.9851 -0.0118 0.2105 0.9970
1 -8 -7 0.0363 1.0138 -7.9878 -7.0150 0.1320 -0.9524 0.2972
-1 13 0 0.0405 -1.0068 12.9967 0.0101 0.7923 0.5587 -0.0986
2 5 4 0.0301 1.9912 5.0041 4.0196 -0.4349 0.8832 0.2611
-1 -8 -5 0.0345 -0.9885 -7.9988 -5.0203 0.2348 -1.0112 -0.0854
5 3 -5 0.0342 5.0039 3.0278 -4.9836 -0.1084 0.3043 0.9723
4 7 -1 0.0348 3.9965 7.0190 -0.9774 -0.1487 0.7658 0.7281
-3 5 9 0.0441 -3.0143 4.9765 9.0065 -0.1778 0.7363 -0.6956
-1 -12 -2 0.0322 -0.9904 -12.0028 -2.0202 -0.2534 -0.9398 -0.1803
-5 -1 6 0.0329 -5.0064 -1.0289 5.9872 0.1109 -0.1057 -0.9865
2 -12 1 0.0318 2.0046 -11.9936 0.9966 -0.9874 -0.2894 0.2459
_exptl_absorpt_correction_T_min  0.986
_exptl_absorpt_correction_T_max  0.990
_exptl_absorpt_correction_type   gaussian
_exptl_absorpt_process_details   
;
CrysAlisPro, Agilent Technologies,
Version 1.171.37.33 (release 27-03-2014 CrysAlis171 .NET)
(compiled Mar 27 2014,17:12:48)
Numerical absorption correction based on gaussian integration over
			a multifaceted crystal model
Empirical absorption correction using spherical harmonics,
 implemented in SCALE3 ABSPACK scaling algorithm.
;

_diffrn_ambient_temperature      100(2)
_diffrn_ambient_environment      N~2~
_diffrn_source                   'sealed X-ray tube'
_diffrn_source_type              'SuperNova (Cu) X-ray Source'
_diffrn_radiation_probe          x-ray
_diffrn_radiation_type           'Cu K\a'
_diffrn_radiation_wavelength     1.54184
_diffrn_radiation_monochromator  mirror
_diffrn_measurement_device       'four-circle diffractometer'
_diffrn_measurement_device_type  'SuperNova, Dual, Cu at zero, Atlas'
_diffrn_detector                 'CCD plate'
_diffrn_detector_type            Atlas
_diffrn_detector_area_resol_mean 5.2195
_diffrn_reflns_number            14025
_diffrn_reflns_av_unetI/netI     0.0300
_diffrn_reflns_av_R_equivalents  0.0341
_diffrn_reflns_limit_h_min       -8
_diffrn_reflns_limit_h_max       9
_diffrn_reflns_limit_k_min       -26
_diffrn_reflns_limit_k_max       25
_diffrn_reflns_limit_l_min       -13
_diffrn_reflns_limit_l_max       13
_diffrn_reflns_theta_min         4.152
_diffrn_reflns_theta_max         71.395
_diffrn_reflns_theta_full        67.679
_diffrn_measured_fraction_theta_max 0.989
_diffrn_measured_fraction_theta_full 0.999
_diffrn_reflns_Laue_measured_fraction_max 0.989
_diffrn_reflns_Laue_measured_fraction_full 0.999
_diffrn_reflns_point_group_measured_fraction_max 0.989
_diffrn_reflns_point_group_measured_fraction_full 0.999
_reflns_number_total             3571
_reflns_number_gt                3013
_reflns_threshold_expression     'I > 2\s(I)'
_reflns_Friedel_coverage         0.000
_reflns_Friedel_fraction_max     .
_reflns_Friedel_fraction_full    .

_reflns_special_details          
;
 Reflections were merged by SHELXL according to the crystal
 class for the calculation of statistics and refinement.
 
 _reflns_Friedel_fraction is defined as the number of unique
 Friedel pairs measured divided by the number that would be
 possible theoretically, ignoring centric projections and
 systematic absences.
;

_computing_structure_refinement  'SHELXL-2013 (Sheldrick, 2013)'
_computing_data_collection       
;
CrysAlisPro, Agilent Technologies,
Version 1.171.37.33 (release 27-03-2014 CrysAlis171 .NET)
(compiled Mar 27 2014,17:12:48)
;
_computing_cell_refinement       
;
CrysAlisPro, Agilent Technologies,
Version 1.171.37.33 (release 27-03-2014 CrysAlis171 .NET)
(compiled Mar 27 2014,17:12:48)
;
_computing_data_reduction        
;
CrysAlisPro, Agilent Technologies,
Version 1.171.37.33 (release 27-03-2014 CrysAlis171 .NET)
(compiled Mar 27 2014,17:12:48)
;

_refine_ls_structure_factor_coef Fsqd
_refine_ls_matrix_type           full
_refine_ls_weighting_scheme      calc
_refine_ls_weighting_details     
'w=1/[\s^2^(Fo^2^)+(0.0394P)^2^+0.9561P] where P=(Fo^2^+2Fc^2^)/3'
_atom_sites_solution_primary     ?
_atom_sites_solution_secondary   ?
_atom_sites_solution_hydrogens   mixed
_refine_ls_hydrogen_treatment    mixed
_refine_ls_extinction_method     none
_refine_ls_extinction_coef       .
_refine_ls_number_reflns         3571
_refine_ls_number_parameters     193
_refine_ls_number_restraints     1
_refine_ls_R_factor_all          0.0418
_refine_ls_R_factor_gt           0.0322
_refine_ls_wR_factor_ref         0.0853
_refine_ls_wR_factor_gt          0.0794
_refine_ls_goodness_of_fit_ref   1.056
_refine_ls_restrained_S_all      1.056
_refine_ls_shift/su_max          0.000
_refine_ls_shift/su_mean         0.000

loop_
_atom_site_label
_atom_site_type_symbol
_atom_site_fract_x
_atom_site_fract_y
_atom_site_fract_z
_atom_site_U_iso_or_equiv
_atom_site_adp_type
_atom_site_occupancy
_atom_site_site_symmetry_order
_atom_site_calc_flag
_atom_site_refinement_flags_posn
_atom_site_refinement_flags_adp
_atom_site_refinement_flags_occupancy
_atom_site_disorder_assembly
_atom_site_disorder_group
Cl1 Cl 0.16952(6) 0.08425(2) 0.00035(4) 0.02096(12) Uani 1 1 d . . . . .
Si2 Si 0.50574(7) 0.19098(2) 0.18777(4) 0.01658(12) Uani 1 1 d . . . . .
Si1 Si 0.23316(6) 0.03714(2) -0.29015(4) 0.01549(12) Uani 1 1 d . . . . .
O3 O 0.50163(17) 0.11549(6) 0.14478(10) 0.0181(3) Uani 1 1 d . . . . .
O2 O 0.69402(18) 0.02139(7) -0.38808(11) 0.0234(3) Uani 1 1 d D . . . .
O1 O 0.38397(17) 0.02156(6) -0.38245(11) 0.0187(3) Uani 1 1 d . . . . .
C4 C 0.5209(2) 0.09612(8) 0.03156(15) 0.0169(4) Uani 1 1 d . . . . .
C2 C 0.3945(2) 0.05895(8) -0.16136(15) 0.0163(4) Uani 1 1 d . . . . .
C3 C 0.3765(2) 0.07917(8) -0.04661(15) 0.0159(4) Uani 1 1 d . . . . .
B1 B 0.5542(3) 0.03136(9) -0.33056(18) 0.0175(4) Uani 1 1 d . . . . .
C1 C 0.5613(2) 0.05472(8) -0.19862(15) 0.0169(4) Uani 1 1 d . . . . .
C13 C 0.3768(3) 0.26031(10) 0.3677(2) 0.0366(5) Uani 1 1 d . . . . .
H13A H 0.4920 0.2798 0.3793 0.055 Uiso 1 1 calc R U . . .
H13B H 0.3250 0.2609 0.4428 0.055 Uiso 1 1 calc R U . . .
H13C H 0.3026 0.2838 0.3074 0.055 Uiso 1 1 calc R U . . .
C8 C 0.1027(3) -0.03414(9) -0.27505(16) 0.0217(4) Uani 1 1 d . . . . .
H8A H 0.1792 -0.0688 -0.2464 0.033 Uiso 1 1 calc R U . . .
H8B H 0.0410 -0.0452 -0.3525 0.033 Uiso 1 1 calc R U . . .
H8C H 0.0184 -0.0263 -0.2183 0.033 Uiso 1 1 calc R U . . .
C10 C 0.3939(3) 0.19182(9) 0.32627(16) 0.0224(4) Uani 1 1 d . . . . .
C12 C 0.4988(3) 0.15405(10) 0.42496(17) 0.0295(5) Uani 1 1 d . . . . .
H12A H 0.6164 0.1713 0.4395 0.044 Uiso 1 1 calc R U . . .
H12B H 0.5050 0.1100 0.4005 0.044 Uiso 1 1 calc R U . . .
H12C H 0.4420 0.1566 0.4979 0.044 Uiso 1 1 calc R U . . .
C6 C 0.7062(2) 0.07135(9) -0.12057(16) 0.0192(4) Uani 1 1 d . . . . .
H6 H 0.8192 0.0686 -0.1453 0.023 Uiso 1 1 calc R U . . .
C5 C 0.6850(2) 0.09196(9) -0.00676(15) 0.0187(4) Uani 1 1 d . . . . .
H5 H 0.7840 0.1034 0.0458 0.022 Uiso 1 1 calc R U . . .
C9 C 0.7350(3) 0.21745(9) 0.21984(17) 0.0237(4) Uani 1 1 d . . . . .
H9A H 0.7908 0.2172 0.1463 0.036 Uiso 1 1 calc R U . . .
H9B H 0.7974 0.1890 0.2777 0.036 Uiso 1 1 calc R U . . .
H9C H 0.7376 0.2601 0.2524 0.036 Uiso 1 1 calc R U . . .
C11 C 0.3914(3) 0.23813(9) 0.06508(18) 0.0270(4) Uani 1 1 d . . . . .
H11A H 0.4577 0.2370 -0.0038 0.040 Uiso 1 1 calc R U . . .
H11B H 0.3808 0.2817 0.0913 0.040 Uiso 1 1 calc R U . . .
H11C H 0.2755 0.2206 0.0430 0.040 Uiso 1 1 calc R U . . .
C7 C 0.0977(3) 0.10402(9) -0.34922(17) 0.0225(4) Uani 1 1 d . . . . .
H7A H 0.1715 0.1409 -0.3560 0.034 Uiso 1 1 calc R U . . .
H7B H 0.0106 0.1134 -0.2952 0.034 Uiso 1 1 calc R U . . .
H7C H 0.0394 0.0932 -0.4277 0.034 Uiso 1 1 calc R U . . .
C14 C 0.2119(3) 0.16271(12) 0.3020(2) 0.0374(6) Uani 1 1 d . . . . .
H14A H 0.2220 0.1190 0.2767 0.056 Uiso 1 1 calc R U . . .
H14B H 0.1435 0.1865 0.2393 0.056 Uiso 1 1 calc R U . . .
H14C H 0.1540 0.1641 0.3747 0.056 Uiso 1 1 calc R U . . .
H2 H 0.667(4) 0.0101(14) -0.4565(17) 0.056 Uiso 1 1 d D U . . .

loop_
_atom_site_aniso_label
_atom_site_aniso_U_11
_atom_site_aniso_U_22
_atom_site_aniso_U_33
_atom_site_aniso_U_23
_atom_site_aniso_U_13
_atom_site_aniso_U_12
Cl1 0.0156(2) 0.0286(2) 0.0191(2) -0.00493(17) 0.00391(16) -0.00119(17)
Si2 0.0171(3) 0.0176(2) 0.0146(2) -0.00109(17) -0.00017(18) -0.00062(19)
Si1 0.0144(2) 0.0175(2) 0.0143(2) -0.00170(17) 0.00051(18) -0.00039(19)
O3 0.0220(7) 0.0195(6) 0.0127(6) -0.0015(5) 0.0020(5) 0.0008(5)
O2 0.0182(7) 0.0354(8) 0.0164(6) -0.0070(6) 0.0015(5) -0.0001(6)
O1 0.0166(7) 0.0241(6) 0.0152(6) -0.0041(5) 0.0019(5) -0.0008(5)
C4 0.0209(10) 0.0158(8) 0.0138(8) -0.0006(6) 0.0009(7) 0.0000(7)
C2 0.0170(9) 0.0160(8) 0.0159(8) -0.0003(6) 0.0012(7) -0.0011(7)
C3 0.0143(9) 0.0163(8) 0.0177(8) -0.0009(7) 0.0041(7) 0.0003(7)
B1 0.0178(11) 0.0185(9) 0.0162(9) -0.0014(7) 0.0009(8) -0.0010(8)
C1 0.0177(9) 0.0185(8) 0.0145(8) -0.0011(6) 0.0018(7) -0.0002(7)
C13 0.0492(15) 0.0304(11) 0.0320(11) -0.0116(9) 0.0127(11) 0.0052(11)
C8 0.0215(10) 0.0213(9) 0.0218(9) -0.0005(7) 0.0001(8) -0.0027(8)
C10 0.0227(10) 0.0243(10) 0.0208(9) -0.0062(7) 0.0049(8) -0.0011(8)
C12 0.0387(13) 0.0315(11) 0.0192(9) 0.0026(8) 0.0065(9) -0.0059(10)
C6 0.0154(9) 0.0239(9) 0.0183(8) -0.0013(7) 0.0020(7) 0.0003(7)
C5 0.0167(9) 0.0214(9) 0.0173(8) -0.0021(7) -0.0011(7) -0.0016(7)
C9 0.0221(10) 0.0250(10) 0.0238(9) -0.0008(8) 0.0016(8) -0.0043(8)
C11 0.0300(12) 0.0213(9) 0.0274(10) 0.0007(8) -0.0066(9) 0.0004(8)
C7 0.0222(10) 0.0232(9) 0.0218(9) 0.0005(7) 0.0014(8) 0.0019(8)
C14 0.0263(12) 0.0548(15) 0.0329(11) -0.0116(10) 0.0115(10) -0.0096(11)

_geom_special_details            
;
 All esds (except the esd in the dihedral angle between two l.s. planes)
 are estimated using the full covariance matrix.  The cell esds are taken
 into account individually in the estimation of esds in distances, angles
 and torsion angles; correlations between esds in cell parameters are only
 used when they are defined by crystal symmetry.  An approximate (isotropic)
 treatment of cell esds is used for estimating esds involving l.s. planes.
;

loop_
_geom_bond_atom_site_label_1
_geom_bond_atom_site_label_2
_geom_bond_distance
_geom_bond_site_symmetry_2
_geom_bond_publ_flag
Cl1 C3 1.7477(19) . ?
Si2 O3 1.6788(13) . ?
Si2 C11 1.858(2) . ?
Si2 C9 1.861(2) . ?
Si2 C10 1.874(2) . ?
Si1 O1 1.6846(13) . ?
Si1 C8 1.8421(19) . ?
Si1 C7 1.8500(19) . ?
Si1 C2 1.8721(18) . ?
O3 C4 1.371(2) . ?
O2 B1 1.342(3) . ?
O2 H2 0.816(17) . ?
O1 B1 1.399(2) . ?
C4 C5 1.391(3) . ?
C4 C3 1.396(3) . ?
C2 C3 1.391(2) . ?
C2 C1 1.406(3) . ?
B1 C1 1.570(2) . ?
C1 C6 1.396(3) . ?
C13 C10 1.542(3) . ?
C13 H13A 0.9800 . ?
C13 H13B 0.9800 . ?
C13 H13C 0.9800 . ?
C8 H8A 0.9800 . ?
C8 H8B 0.9800 . ?
C8 H8C 0.9800 . ?
C10 C12 1.535(3) . ?
C10 C14 1.538(3) . ?
C12 H12A 0.9800 . ?
C12 H12B 0.9800 . ?
C12 H12C 0.9800 . ?
C6 C5 1.389(2) . ?
C6 H6 0.9500 . ?
C5 H5 0.9500 . ?
C9 H9A 0.9800 . ?
C9 H9B 0.9800 . ?
C9 H9C 0.9800 . ?
C11 H11A 0.9800 . ?
C11 H11B 0.9800 . ?
C11 H11C 0.9800 . ?
C7 H7A 0.9800 . ?
C7 H7B 0.9800 . ?
C7 H7C 0.9800 . ?
C14 H14A 0.9800 . ?
C14 H14B 0.9800 . ?
C14 H14C 0.9800 . ?

loop_
_geom_angle_atom_site_label_1
_geom_angle_atom_site_label_2
_geom_angle_atom_site_label_3
_geom_angle
_geom_angle_site_symmetry_1
_geom_angle_site_symmetry_3
_geom_angle_publ_flag
O3 Si2 C11 107.95(8) . . ?
O3 Si2 C9 109.50(8) . . ?
C11 Si2 C9 110.40(9) . . ?
O3 Si2 C10 104.85(8) . . ?
C11 Si2 C10 113.24(10) . . ?
C9 Si2 C10 110.68(9) . . ?
O1 Si1 C8 108.71(8) . . ?
O1 Si1 C7 109.38(8) . . ?
C8 Si1 C7 111.87(9) . . ?
O1 Si1 C2 94.76(7) . . ?
C8 Si1 C2 117.28(8) . . ?
C7 Si1 C2 113.23(8) . . ?
C4 O3 Si2 123.98(11) . . ?
B1 O2 H2 112(2) . . ?
B1 O1 Si1 113.34(12) . . ?
O3 C4 C5 120.55(16) . . ?
O3 C4 C3 120.61(17) . . ?
C5 C4 C3 118.83(16) . . ?
C3 C2 C1 119.35(16) . . ?
C3 C2 Si1 132.69(15) . . ?
C1 C2 Si1 107.91(12) . . ?
C2 C3 C4 121.14(17) . . ?
C2 C3 Cl1 119.56(14) . . ?
C4 C3 Cl1 119.31(14) . . ?
O2 B1 O1 123.16(16) . . ?
O2 B1 C1 124.51(17) . . ?
O1 B1 C1 112.33(17) . . ?
C6 C1 C2 119.73(16) . . ?
C6 C1 B1 128.65(17) . . ?
C2 C1 B1 111.62(16) . . ?
C10 C13 H13A 109.5 . . ?
C10 C13 H13B 109.5 . . ?
H13A C13 H13B 109.5 . . ?
C10 C13 H13C 109.5 . . ?
H13A C13 H13C 109.5 . . ?
H13B C13 H13C 109.5 . . ?
Si1 C8 H8A 109.5 . . ?
Si1 C8 H8B 109.5 . . ?
H8A C8 H8B 109.5 . . ?
Si1 C8 H8C 109.5 . . ?
H8A C8 H8C 109.5 . . ?
H8B C8 H8C 109.5 . . ?
C12 C10 C14 108.70(18) . . ?
C12 C10 C13 109.27(17) . . ?
C14 C10 C13 109.13(19) . . ?
C12 C10 Si2 110.36(14) . . ?
C14 C10 Si2 110.27(13) . . ?
C13 C10 Si2 109.09(14) . . ?
C10 C12 H12A 109.5 . . ?
C10 C12 H12B 109.5 . . ?
H12A C12 H12B 109.5 . . ?
C10 C12 H12C 109.5 . . ?
H12A C12 H12C 109.5 . . ?
H12B C12 H12C 109.5 . . ?
C5 C6 C1 119.89(18) . . ?
C5 C6 H6 120.1 . . ?
C1 C6 H6 120.1 . . ?
C6 C5 C4 121.05(17) . . ?
C6 C5 H5 119.5 . . ?
C4 C5 H5 119.5 . . ?
Si2 C9 H9A 109.5 . . ?
Si2 C9 H9B 109.5 . . ?
H9A C9 H9B 109.5 . . ?
Si2 C9 H9C 109.5 . . ?
H9A C9 H9C 109.5 . . ?
H9B C9 H9C 109.5 . . ?
Si2 C11 H11A 109.5 . . ?
Si2 C11 H11B 109.5 . . ?
H11A C11 H11B 109.5 . . ?
Si2 C11 H11C 109.5 . . ?
H11A C11 H11C 109.5 . . ?
H11B C11 H11C 109.5 . . ?
Si1 C7 H7A 109.5 . . ?
Si1 C7 H7B 109.5 . . ?
H7A C7 H7B 109.5 . . ?
Si1 C7 H7C 109.5 . . ?
H7A C7 H7C 109.5 . . ?
H7B C7 H7C 109.5 . . ?
C10 C14 H14A 109.5 . . ?
C10 C14 H14B 109.5 . . ?
H14A C14 H14B 109.5 . . ?
C10 C14 H14C 109.5 . . ?
H14A C14 H14C 109.5 . . ?
H14B C14 H14C 109.5 . . ?

_refine_diff_density_max         0.411
_refine_diff_density_min         -0.223
_refine_diff_density_rms         0.055

_shelxl_version_number           2013-4

_shelx_res_file                  
;
TITL 2 in P2(1)/n
CELL  1.54178   7.7496  21.2931  11.3262   90.000   96.315   90.000
ZERR     4.00   0.0003   0.0004   0.0006    0.000    0.006    0.000
LATT   1
SYMM  1/2 - X, 1/2 + Y, 1/2 - Z
SFAC  C    H    O    B    SI   CL
UNIT  56 96 12 4 8 4
MERG   2
DFIX 0.84 O2 H2
FMAP   2
PLAN   20
ACTA
BOND   $H
L.S.  14
TEMP  -173.00
WGHT    0.039400    0.956100
FVAR       0.15524
MOLE    1
CL1   6    0.169519    0.084252    0.000349    11.00000    0.01562    0.02857 =
         0.01913   -0.00493    0.00391   -0.00119
SI2   5    0.505736    0.190979    0.187770    11.00000    0.01710    0.01758 =
         0.01462   -0.00109   -0.00017   -0.00062
SI1   5    0.233158    0.037140   -0.290145    11.00000    0.01440    0.01749 =
         0.01434   -0.00170    0.00051   -0.00039
O3    3    0.501627    0.115491    0.144780    11.00000    0.02196    0.01951 =
         0.01272   -0.00149    0.00200    0.00081
O2    3    0.694018    0.021388   -0.388082    11.00000    0.01824    0.03537 =
         0.01642   -0.00702    0.00155   -0.00011
O1    3    0.383974    0.021558   -0.382447    11.00000    0.01661    0.02414 =
         0.01524   -0.00410    0.00193   -0.00075
C4    1    0.520857    0.096122    0.031557    11.00000    0.02092    0.01582 =
         0.01383   -0.00059    0.00086   -0.00004
C2    1    0.394461    0.058952   -0.161362    11.00000    0.01697    0.01605 =
         0.01585   -0.00032    0.00120   -0.00109
C3    1    0.376471    0.079172   -0.046606    11.00000    0.01432    0.01626 =
         0.01774   -0.00089    0.00405    0.00033
B1    4    0.554156    0.031359   -0.330557    11.00000    0.01776    0.01846 =
         0.01618   -0.00144    0.00092   -0.00102
C1    1    0.561314    0.054724   -0.198621    11.00000    0.01768    0.01852 =
         0.01448   -0.00108    0.00184   -0.00016
C13   1    0.376837    0.260309    0.367729    11.00000    0.04918    0.03043 =
         0.03199   -0.01164    0.01273    0.00519
AFIX  33
H13A  2    0.492033    0.279789    0.379252    11.00000   -1.50000
H13B  2    0.325015    0.260889    0.442844    11.00000   -1.50000
H13C  2    0.302609    0.283771    0.307435    11.00000   -1.50000
AFIX   0
C8    1    0.102685   -0.034141   -0.275048    11.00000    0.02153    0.02135 =
         0.02179   -0.00048    0.00010   -0.00267
AFIX  33
H8A   2    0.179221   -0.068825   -0.246358    11.00000   -1.50000
H8B   2    0.041048   -0.045196   -0.352471    11.00000   -1.50000
H8C   2    0.018373   -0.026324   -0.218282    11.00000   -1.50000
AFIX   0
C10   1    0.393917    0.191825    0.326274    11.00000    0.02265    0.02429 =
         0.02079   -0.00619    0.00490   -0.00108
C12   1    0.498799    0.154046    0.424958    11.00000    0.03872    0.03145 =
         0.01918    0.00257    0.00650   -0.00594
AFIX  33
H12A  2    0.616410    0.171341    0.439469    11.00000   -1.50000
H12B  2    0.504975    0.110035    0.400459    11.00000   -1.50000
H12C  2    0.441959    0.156647    0.497936    11.00000   -1.50000
AFIX   0
C6    1    0.706249    0.071353   -0.120573    11.00000    0.01540    0.02389 =
         0.01833   -0.00134    0.00201    0.00026
AFIX  43
H6    2    0.819232    0.068574   -0.145299    11.00000   -1.20000
AFIX   0
C5    1    0.684957    0.091958   -0.006758    11.00000    0.01666    0.02136 =
         0.01734   -0.00206   -0.00111   -0.00160
AFIX  43
H5    2    0.784047    0.103393    0.045776    11.00000   -1.20000
AFIX   0
C9    1    0.735022    0.217446    0.219842    11.00000    0.02210    0.02500 =
         0.02375   -0.00080    0.00163   -0.00432
AFIX  33
H9A   2    0.790822    0.217178    0.146284    11.00000   -1.50000
H9B   2    0.797401    0.188987    0.277681    11.00000   -1.50000
H9C   2    0.737557    0.260109    0.252447    11.00000   -1.50000
AFIX   0
C11   1    0.391435    0.238130    0.065077    11.00000    0.03001    0.02135 =
         0.02736    0.00071   -0.00661    0.00045
AFIX  33
H11A  2    0.457710    0.237003   -0.003764    11.00000   -1.50000
H11B  2    0.380831    0.281679    0.091329    11.00000   -1.50000
H11C  2    0.275483    0.220575    0.042960    11.00000   -1.50000
AFIX   0
C7    1    0.097738    0.104017   -0.349220    11.00000    0.02222    0.02320 =
         0.02176    0.00048    0.00135    0.00194
AFIX  33
H7A   2    0.171493    0.140942   -0.355992    11.00000   -1.50000
H7B   2    0.010615    0.113384   -0.295229    11.00000   -1.50000
H7C   2    0.039368    0.093153   -0.427732    11.00000   -1.50000
AFIX   0
C14   1    0.211851    0.162709    0.302039    11.00000    0.02634    0.05481 =
         0.03291   -0.01161    0.01153   -0.00960
AFIX  33
H14A  2    0.222042    0.118984    0.276707    11.00000   -1.50000
H14B  2    0.143469    0.186506    0.239251    11.00000   -1.50000
H14C  2    0.154025    0.164085    0.374715    11.00000   -1.50000
AFIX   0
H2    2    0.667201    0.010062   -0.456466    11.00000   -1.50000
HKLF    4

REM  2 in P2(1)/n
REM R1 =  0.0322 for    3013 Fo > 4sig(Fo)  and  0.0418 for all    3571 data
REM    193 parameters refined using      1 restraints

END

WGHT      0.0374      1.0758

REM Highest difference peak  0.411,  deepest hole -0.223,  1-sigma level  0.055
Q1    1   0.1589  0.0004 -0.2824  11.00000  0.05    0.41
Q2    1   0.5643  0.0451 -0.2576  11.00000  0.05    0.33
Q3    1   0.1564  0.0723 -0.3388  11.00000  0.05    0.32
Q4    1   0.6250  0.2118  0.1966  11.00000  0.05    0.31
Q5    1   0.4486  0.1912  0.2648  11.00000  0.05    0.31
Q6    1   0.3195  0.1775  0.3146  11.00000  0.05    0.29
Q7    1   0.3924  0.0687 -0.1069  11.00000  0.05    0.27
Q8    1   0.4432  0.2168  0.1252  11.00000  0.05    0.27
Q9    1   0.5180  0.1082  0.0987  11.00000  0.05    0.27
Q10   1   0.1498  0.1273 -0.3976  11.00000  0.05    0.26
Q11   1   0.1664 -0.0725 -0.2821  11.00000  0.05    0.25
Q12   1   0.5406  0.1450  0.1612  11.00000  0.05    0.25
Q13   1   0.6069  0.0779  0.0148  11.00000  0.05    0.25
Q14   1   0.6023  0.1123  0.0024  11.00000  0.05    0.24
Q15   1  -0.0377  0.0813 -0.4007  11.00000  0.05    0.24
Q16   1   0.6304  0.0564 -0.1580  11.00000  0.05    0.22
Q17   1   0.3833  0.2215  0.3545  11.00000  0.05    0.22
Q18   1   0.4820  0.0473 -0.1588  11.00000  0.05    0.22
Q19   1   0.4551  0.0879 -0.0008  11.00000  0.05    0.22
Q20   1   0.4450  0.1711  0.3742  11.00000  0.05    0.21
;
_shelx_res_checksum              31016
####################################################################### 
# 
# This file contains crystal structure data downloaded from the 
# Cambridge Structural Database (CSD) hosted by the Cambridge 
# Crystallographic Data Centre (CCDC).
# 
# Full information about CCDC data access policies and citation 
# guidelines are available at http://www.ccdc.cam.ac.uk/access/V1 
# 
# Audit and citation data items may have been added by the CCDC. 
# Please retain this information to preserve the provenance of 
# this file and to allow appropriate attribution of the data. 
# 
#######################################################################

data_6
_database_code_depnum_ccdc_archive 'CCDC 2069477'
loop_
_audit_author_name
_audit_author_address
'Krzysztof Durka'
;Warsaw University of Technology, Faculty of Chemistry
Poland
;
_audit_update_record             
;
2021-03-10 deposited with the CCDC.	2021-07-09 downloaded from the CCDC.
;

_audit_creation_method           SHELXL-2013
_chemical_name_systematic        
;
 ?
;
_chemical_name_common            ?
_chemical_melting_point          ?
_chemical_formula_moiety         'C9 H12 B Cl O3 Si'
_chemical_formula_sum            'C9 H12 B Cl O3 Si'
_chemical_formula_weight         242.54

loop_
_atom_type_symbol
_atom_type_description
_atom_type_scat_dispersion_real
_atom_type_scat_dispersion_imag
_atom_type_scat_source
C C 0.0181 0.0091 'International Tables Vol C Tables 4.2.6.8 and 6.1.1.4'
H H 0.0000 0.0000 'International Tables Vol C Tables 4.2.6.8 and 6.1.1.4'
B B 0.0090 0.0039 'International Tables Vol C Tables 4.2.6.8 and 6.1.1.4'
O O 0.0492 0.0322 'International Tables Vol C Tables 4.2.6.8 and 6.1.1.4'
Si Si 0.2541 0.3302 'International Tables Vol C Tables 4.2.6.8 and 6.1.1.4'
Cl Cl 0.3639 0.7018 'International Tables Vol C Tables 4.2.6.8 and 6.1.1.4'

_space_group_crystal_system      triclinic
_space_group_IT_number           2
_space_group_name_H-M_alt        'P -1'
_space_group_name_Hall           '-P 1'

_shelx_space_group_comment       
;
The symmetry employed for this shelxl refinement is uniquely defined
by the following loop, which should always be used as a source of
symmetry information in preference to the above space-group names.
They are only intended as comments.
;

loop_
_space_group_symop_operation_xyz
'x, y, z'
'-x, -y, -z'

_cell_length_a                   8.8909(2)
_cell_length_b                   13.0768(3)
_cell_length_c                   21.5996(8)
_cell_angle_alpha                105.046(2)
_cell_angle_beta                 100.815(3)
_cell_angle_gamma                90.790(2)
_cell_volume                     2376.92(12)
_cell_formula_units_Z            8
_cell_measurement_temperature    100(2)
_cell_measurement_reflns_used    11788
_cell_measurement_theta_min      4.3060
_cell_measurement_theta_max      71.2650

_exptl_crystal_description       block
_exptl_crystal_colour            colorless
_exptl_crystal_density_diffrn    1.355
_exptl_crystal_F_000             1008
_exptl_absorpt_coefficient_mu    3.696
_exptl_crystal_size_max          0.1274
_exptl_crystal_size_mid          0.0743
_exptl_crystal_size_min          0.0470
loop_
_exptl_crystal_face_index_h
_exptl_crystal_face_index_k
_exptl_crystal_face_index_l
_exptl_crystal_face_perp_dist
_exptl_oxdiff_crystal_face_indexfrac_h
_exptl_oxdiff_crystal_face_indexfrac_k
_exptl_oxdiff_crystal_face_indexfrac_l
_exptl_oxdiff_crystal_face_x
_exptl_oxdiff_crystal_face_y
_exptl_oxdiff_crystal_face_z
6 -1 -1 0.0598 6.0223 -0.9755 -0.5981 -0.2241 -0.0002 1.0328
0 8 -3 0.0331 -0.0100 7.9992 -2.9853 0.9357 -0.0302 0.1142
0 1 -13 0.0214 -0.0451 1.0167 -13.4614 0.0676 -0.9788 -0.1328
-5 5 -1 0.0614 -5.0233 4.9790 -0.9110 0.6746 -0.0047 -0.7996
-6 -2 5 0.0534 -6.0072 -2.0285 5.0831 -0.1141 0.2623 -1.0378
0 -4 13 0.0312 0.0434 -4.0144 12.9604 -0.4246 0.8694 0.0717
0 0 13 0.0235 0.0451 -0.0173 13.4622 0.0508 1.0029 0.1512
1 -3 -11 0.0183 0.9656 -2.9796 -11.4866 -0.4157 -0.9164 -0.0081
0 -8 -1 0.0350 -0.0034 -7.9941 -1.0035 -0.9507 -0.2670 -0.1590
_exptl_absorpt_correction_T_min  0.982
_exptl_absorpt_correction_T_max  0.992
_exptl_absorpt_correction_type   gaussian
_exptl_absorpt_process_details   
;
CrysAlisPro, Agilent Technologies,
Version 1.171.37.33 (release 27-03-2014 CrysAlis171 .NET)
(compiled Mar 27 2014,17:12:48)
Numerical absorption correction based on gaussian integration over
			a multifaceted crystal model
Empirical absorption correction using spherical harmonics,
 implemented in SCALE3 ABSPACK scaling algorithm.
;

_diffrn_ambient_temperature      100.00(10)
_diffrn_ambient_environment      N~2~
_diffrn_source                   'sealed X-ray tube'
_diffrn_source_type              'SuperNova (Cu) X-ray Source'
_diffrn_radiation_probe          x-ray
_diffrn_radiation_type           'Cu K\a'
_diffrn_radiation_wavelength     1.54184
_diffrn_radiation_monochromator  mirror
_diffrn_measurement_device       'four-circle diffractometer'
_diffrn_measurement_device_type  'SuperNova, Dual, Cu at zero, Atlas'
_diffrn_detector                 'CCD plate'
_diffrn_detector_type            Atlas
_diffrn_detector_area_resol_mean 5.2195
_diffrn_reflns_number            31651
_diffrn_reflns_av_unetI/netI     0.0448
_diffrn_reflns_av_R_equivalents  0.0434
_diffrn_reflns_limit_h_min       -7
_diffrn_reflns_limit_h_max       10
_diffrn_reflns_limit_k_min       -16
_diffrn_reflns_limit_k_max       16
_diffrn_reflns_limit_l_min       -26
_diffrn_reflns_limit_l_max       26
_diffrn_reflns_theta_min         2.161
_diffrn_reflns_theta_max         71.453
_diffrn_reflns_theta_full        67.679
_diffrn_measured_fraction_theta_max 0.984
_diffrn_measured_fraction_theta_full 1.000
_diffrn_reflns_Laue_measured_fraction_max 0.984
_diffrn_reflns_Laue_measured_fraction_full 1.000
_diffrn_reflns_point_group_measured_fraction_max 0.984
_diffrn_reflns_point_group_measured_fraction_full 1.000
_reflns_number_total             9110
_reflns_number_gt                7081
_reflns_threshold_expression     'I > 2\s(I)'
_reflns_Friedel_coverage         0.000
_reflns_Friedel_fraction_max     .
_reflns_Friedel_fraction_full    .

_reflns_special_details          
;
 Reflections were merged by SHELXL according to the crystal
 class for the calculation of statistics and refinement.
 
 _reflns_Friedel_fraction is defined as the number of unique
 Friedel pairs measured divided by the number that would be
 possible theoretically, ignoring centric projections and
 systematic absences.
;

_computing_structure_refinement  'SHELXL-2013 (Sheldrick, 2013)'
_computing_data_collection       
;
CrysAlisPro, Agilent Technologies,
Version 1.171.37.33 (release 27-03-2014 CrysAlis171 .NET)
(compiled Mar 27 2014,17:12:48)
;
_computing_cell_refinement       
;
CrysAlisPro, Agilent Technologies,
Version 1.171.37.33 (release 27-03-2014 CrysAlis171 .NET)
(compiled Mar 27 2014,17:12:48)
;
_computing_data_reduction        
;
CrysAlisPro, Agilent Technologies,
Version 1.171.37.33 (release 27-03-2014 CrysAlis171 .NET)
(compiled Mar 27 2014,17:12:48)
;

_refine_ls_structure_factor_coef Fsqd
_refine_ls_matrix_type           full
_refine_ls_weighting_scheme      calc
_refine_ls_weighting_details     
'w=1/[\s^2^(Fo^2^)+(0.0632P)^2^+1.0132P] where P=(Fo^2^+2Fc^2^)/3'
_atom_sites_solution_primary     ?
_atom_sites_solution_secondary   ?
_atom_sites_solution_hydrogens   mixed
_refine_ls_hydrogen_treatment    mixed
_refine_ls_extinction_method     none
_refine_ls_extinction_coef       .
_refine_ls_number_reflns         9110
_refine_ls_number_parameters     553
_refine_ls_number_restraints     4
_refine_ls_R_factor_all          0.0621
_refine_ls_R_factor_gt           0.0444
_refine_ls_wR_factor_ref         0.1229
_refine_ls_wR_factor_gt          0.1107
_refine_ls_goodness_of_fit_ref   1.012
_refine_ls_restrained_S_all      1.508
_refine_ls_shift/su_max          0.003
_refine_ls_shift/su_mean         0.000

loop_
_atom_site_label
_atom_site_type_symbol
_atom_site_fract_x
_atom_site_fract_y
_atom_site_fract_z
_atom_site_U_iso_or_equiv
_atom_site_adp_type
_atom_site_occupancy
_atom_site_site_symmetry_order
_atom_site_calc_flag
_atom_site_refinement_flags_posn
_atom_site_refinement_flags_adp
_atom_site_refinement_flags_occupancy
_atom_site_disorder_assembly
_atom_site_disorder_group
Cl4 Cl 0.18623(7) 0.12658(5) 0.19861(3) 0.02918(15) Uani 1 1 d . . . . .
Cl1 Cl -0.01873(8) 0.35051(5) 0.29186(3) 0.03440(17) Uani 1 1 d . . . . .
Si4 Si -0.20379(8) 0.10927(5) 0.12306(4) 0.02330(16) Uani 1 1 d . . . . .
Si1 Si -0.32932(8) 0.37391(5) 0.37277(4) 0.02478(16) Uani 1 1 d . . . . .
O10 O 0.3461(2) -0.05153(15) 0.13987(9) 0.0307(4) Uani 1 1 d . . . . .
O11 O -0.3368(2) 0.04329(13) 0.05754(9) 0.0264(4) Uani 1 1 d . . . . .
O12 O -0.3700(2) -0.11164(14) -0.03402(10) 0.0296(4) Uani 1 1 d D . . . .
O2 O -0.3971(2) 0.44675(14) 0.43720(9) 0.0274(4) Uani 1 1 d . . . . .
O1 O 0.2041(2) 0.52544(14) 0.34353(10) 0.0317(4) Uani 1 1 d . . . . .
O3 O -0.3347(2) 0.60621(15) 0.52573(11) 0.0336(5) Uani 1 1 d D . . . .
C29 C -0.0453(3) 0.02307(19) 0.10089(12) 0.0224(5) Uani 1 1 d . . . . .
C5 C 0.0933(3) 0.5360(2) 0.37965(13) 0.0261(5) Uani 1 1 d . . . . .
C31 C 0.1986(3) -0.0585(2) 0.10654(13) 0.0248(5) Uani 1 1 d . . . . .
C30 C 0.1067(3) 0.02366(19) 0.13013(13) 0.0240(5) Uani 1 1 d . . . . .
C28 C -0.1087(3) -0.05932(19) 0.04465(13) 0.0241(5) Uani 1 1 d . . . . .
C33 C -0.0167(3) -0.13956(19) 0.02075(13) 0.0253(5) Uani 1 1 d . . . . .
H33 H -0.0570 -0.1936 -0.0165 0.030 Uiso 1 1 calc R U . . .
B4 B -0.2816(4) -0.0453(2) 0.01856(15) 0.0251(6) Uani 1 1 d . . . . .
C32 C 0.1346(3) -0.13954(19) 0.05202(13) 0.0253(5) Uani 1 1 d . . . . .
H32 H 0.1939 -0.1947 0.0362 0.030 Uiso 1 1 calc R U . . .
C35 C -0.2627(3) 0.0959(2) 0.19833(14) 0.0301(6) Uani 1 1 d . . . . .
H35A H -0.2732 0.0221 0.1969 0.045 Uiso 1 1 calc R U . . .
H35B H -0.3591 0.1269 0.2015 0.045 Uiso 1 1 calc R U . . .
H35C H -0.1863 0.1317 0.2357 0.045 Uiso 1 1 calc R U . . .
C6 C -0.0264(3) 0.45673(19) 0.35924(13) 0.0264(6) Uani 1 1 d . . . . .
C3 C -0.0348(3) 0.6230(2) 0.46817(13) 0.0270(6) Uani 1 1 d . . . . .
H3B H -0.0361 0.6779 0.5053 0.032 Uiso 1 1 calc DR U . . .
C1 C -0.1487(3) 0.46106(19) 0.39035(13) 0.0248(5) Uani 1 1 d . . . . .
C4 C 0.0900(3) 0.6196(2) 0.43515(13) 0.0264(6) Uani 1 1 d . . . . .
H4 H 0.1692 0.6726 0.4503 0.032 Uiso 1 1 calc R U . . .
C7 C -0.3048(3) 0.2375(2) 0.38055(14) 0.0311(6) Uani 1 1 d . . . . .
H7A H -0.2366 0.2398 0.4211 0.047 Uiso 1 1 calc R U . . .
H7B H -0.2625 0.1971 0.3447 0.047 Uiso 1 1 calc R U . . .
H7C H -0.4027 0.2048 0.3799 0.047 Uiso 1 1 calc R U . . .
C2 C -0.1529(3) 0.54625(19) 0.44575(13) 0.0243(5) Uani 1 1 d . . . . .
C34 C 0.4368(3) -0.1384(2) 0.11860(15) 0.0355(7) Uani 1 1 d . . . . .
H34A H 0.5381 -0.1251 0.1453 0.053 Uiso 1 1 calc R U . . .
H34B H 0.4432 -0.1459 0.0738 0.053 Uiso 1 1 calc R U . . .
H34C H 0.3901 -0.2025 0.1225 0.053 Uiso 1 1 calc R U . . .
B1 B -0.3010(4) 0.5360(2) 0.47351(16) 0.0275(6) Uani 1 1 d . . . . .
C8 C -0.4611(4) 0.3734(2) 0.29541(14) 0.0371(7) Uani 1 1 d . . . . .
H8A H -0.4721 0.4450 0.2924 0.056 Uiso 1 1 calc R U . . .
H8B H -0.5596 0.3415 0.2946 0.056 Uiso 1 1 calc R U . . .
H8C H -0.4200 0.3335 0.2591 0.056 Uiso 1 1 calc R U . . .
C9 C 0.3201(3) 0.6101(2) 0.35988(17) 0.0369(7) Uani 1 1 d . . . . .
H9A H 0.3913 0.5930 0.3310 0.055 Uiso 1 1 calc R U . . .
H9B H 0.3734 0.6200 0.4042 0.055 Uiso 1 1 calc R U . . .
H9C H 0.2733 0.6742 0.3555 0.055 Uiso 1 1 calc R U . . .
C36 C -0.1821(3) 0.2495(2) 0.12233(14) 0.0294(6) Uani 1 1 d . . . . .
H36A H -0.1517 0.2533 0.0826 0.044 Uiso 1 1 calc R U . . .
H36B H -0.1051 0.2867 0.1591 0.044 Uiso 1 1 calc R U . . .
H36C H -0.2781 0.2815 0.1249 0.044 Uiso 1 1 calc R U . . .
Cl2 Cl 0.48264(9) 0.95898(5) 0.29097(4) 0.03815(18) Uani 1 1 d . . . . .
Si2 Si 0.17527(9) 1.01123(5) 0.37185(4) 0.02729(17) Uani 1 1 d . . . . .
O7 O 0.7108(2) 0.84117(15) 0.35130(10) 0.0333(4) Uani 1 1 d . . . . .
O8 O 0.1043(2) 0.99778(14) 0.43692(9) 0.0291(4) Uani 1 1 d . . . . .
O9 O 0.1580(2) 0.91803(16) 0.52672(10) 0.0328(4) Uani 1 1 d D . . . .
C22 C 0.5944(3) 0.85987(19) 0.38426(14) 0.0286(6) Uani 1 1 d . . . . .
C24 C 0.4626(3) 0.8482(2) 0.47082(13) 0.0270(6) Uani 1 1 d . . . . .
H24 H 0.4591 0.8253 0.5079 0.032 Uiso 1 1 calc R U . . .
C19 C 0.3439(3) 0.90507(19) 0.44758(13) 0.0264(6) Uani 1 1 d . . . . .
C20 C 0.3524(3) 0.94007(19) 0.39109(13) 0.0275(6) Uani 1 1 d . . . . .
C23 C 0.5863(3) 0.8249(2) 0.43977(14) 0.0286(6) Uani 1 1 d . . . . .
H23 H 0.6639 0.7861 0.4558 0.034 Uiso 1 1 calc R U . . .
C21 C 0.4751(3) 0.9171(2) 0.36092(13) 0.0281(6) Uani 1 1 d . . . . .
B3 B 0.1970(4) 0.9407(2) 0.47446(16) 0.0282(6) Uani 1 1 d . . . . .
C25 C 0.8287(3) 0.7786(2) 0.37393(15) 0.0355(7) Uani 1 1 d . . . . .
H25A H 0.9044 0.7705 0.3469 0.053 Uiso 1 1 calc R U . . .
H25B H 0.7847 0.7100 0.3717 0.053 Uiso 1 1 calc R U . . .
H25C H 0.8763 0.8133 0.4184 0.053 Uiso 1 1 calc R U . . .
C26 C 0.2051(4) 1.1531(2) 0.37721(15) 0.0350(7) Uani 1 1 d . . . . .
H26A H 0.2742 1.1874 0.4174 0.052 Uiso 1 1 calc R U . . .
H26B H 0.1086 1.1853 0.3761 0.052 Uiso 1 1 calc R U . . .
H26C H 0.2480 1.1607 0.3409 0.052 Uiso 1 1 calc R U . . .
C27 C 0.0426(4) 0.9407(2) 0.29511(14) 0.0379(7) Uani 1 1 d . . . . .
H27A H 0.0293 0.8671 0.2938 0.057 Uiso 1 1 calc R U . . .
H27B H 0.0846 0.9468 0.2583 0.057 Uiso 1 1 calc R U . . .
H27C H -0.0550 0.9715 0.2935 0.057 Uiso 1 1 calc R U . . .
Cl3 Cl 0.56197(8) 0.64128(5) 0.22665(4) 0.03512(17) Uani 1 1 d . . . . .
Si3 Si 0.85042(8) 0.62058(5) 0.13497(4) 0.02480(16) Uani 1 1 d . . . . .
O4 O 0.3257(2) 0.47138(15) 0.17328(10) 0.0333(4) Uani 1 1 d . . . . .
O6 O 0.8236(2) 0.40336(15) -0.02788(10) 0.0327(4) Uani 1 1 d D . . . .
O5 O 0.9050(2) 0.55350(14) 0.06553(9) 0.0280(4) Uani 1 1 d . . . . .
C11 C 0.6665(3) 0.53872(19) 0.11879(13) 0.0243(5) Uani 1 1 d . . . . .
C10 C 0.6571(3) 0.4598(2) 0.05871(13) 0.0263(6) Uani 1 1 d . . . . .
C12 C 0.5516(3) 0.5415(2) 0.15402(14) 0.0271(6) Uani 1 1 d . . . . .
C13 C 0.4285(3) 0.4646(2) 0.13360(14) 0.0281(6) Uani 1 1 d . . . . .
C15 C 0.5323(3) 0.3858(2) 0.03756(14) 0.0282(6) Uani 1 1 d . . . . .
H15 H 0.5240 0.3344 -0.0020 0.034 Uiso 1 1 calc R U . . .
C14 C 0.4198(3) 0.3870(2) 0.07437(15) 0.0304(6) Uani 1 1 d . . . . .
H14 H 0.3381 0.3359 0.0596 0.036 Uiso 1 1 calc R U . . .
C17 C 0.8281(3) 0.7610(2) 0.13592(14) 0.0303(6) Uani 1 1 d . . . . .
H17A H 0.7553 0.7651 0.0979 0.045 Uiso 1 1 calc R U . . .
H17B H 0.9253 0.7937 0.1358 0.045 Uiso 1 1 calc R U . . .
H17C H 0.7922 0.7971 0.1746 0.045 Uiso 1 1 calc R U . . .
B2 B 0.8006(4) 0.4696(2) 0.02810(16) 0.0267(6) Uani 1 1 d . . . . .
C18A C 0.2134(4) 0.3845(2) 0.15817(17) 0.0410(7) Uani 1 1 d . . . . .
H18A H 0.1478 0.3982 0.1896 0.062 Uiso 1 1 calc R U . . .
H18B H 0.2640 0.3206 0.1596 0.062 Uiso 1 1 calc R U . . .
H18C H 0.1531 0.3765 0.1152 0.062 Uiso 1 1 calc R U . . .
C16 C 0.9899(3) 0.6076(2) 0.20751(15) 0.0365(7) Uani 1 1 d . . . . .
H16A H 0.9988 0.5339 0.2057 0.055 Uiso 1 1 calc R U . . .
H16B H 0.9550 0.6430 0.2466 0.055 Uiso 1 1 calc R U . . .
H16C H 1.0883 0.6393 0.2078 0.055 Uiso 1 1 calc R U . . .
H9 H 0.079(3) 0.941(3) 0.5362(18) 0.055 Uiso 1 1 d D U . . .
H3 H -0.403(4) 0.592(3) 0.535(2) 0.055 Uiso 1 1 d . U . . .
H6 H 0.899(3) 0.420(3) -0.0411(18) 0.055 Uiso 1 1 d D U . . .
H12 H -0.460(2) -0.098(3) -0.0448(17) 0.055 Uiso 1 1 d D U . . .

loop_
_atom_site_aniso_label
_atom_site_aniso_U_11
_atom_site_aniso_U_22
_atom_site_aniso_U_33
_atom_site_aniso_U_23
_atom_site_aniso_U_13
_atom_site_aniso_U_12
Cl4 0.0306(3) 0.0207(3) 0.0334(3) 0.0044(2) 0.0030(3) 0.0042(2)
Cl1 0.0433(4) 0.0235(3) 0.0373(4) 0.0012(3) 0.0202(3) -0.0018(3)
Si4 0.0238(3) 0.0176(3) 0.0300(4) 0.0069(3) 0.0081(3) 0.0051(3)
Si1 0.0269(4) 0.0180(3) 0.0306(4) 0.0059(3) 0.0093(3) 0.0024(3)
O10 0.0271(10) 0.0276(9) 0.0361(10) 0.0061(8) 0.0059(8) 0.0104(8)
O11 0.0245(9) 0.0208(9) 0.0343(10) 0.0065(8) 0.0075(8) 0.0044(7)
O12 0.0254(10) 0.0221(9) 0.0384(11) 0.0037(8) 0.0048(9) 0.0042(8)
O2 0.0281(10) 0.0205(8) 0.0344(10) 0.0043(8) 0.0123(8) 0.0029(7)
O1 0.0316(10) 0.0224(9) 0.0441(11) 0.0068(8) 0.0181(9) 0.0011(8)
O3 0.0354(11) 0.0231(9) 0.0421(12) 0.0003(8) 0.0191(10) -0.0006(8)
C29 0.0266(13) 0.0168(11) 0.0275(13) 0.0087(10) 0.0104(11) 0.0056(10)
C5 0.0251(13) 0.0219(12) 0.0350(14) 0.0113(11) 0.0098(11) 0.0044(10)
C31 0.0249(13) 0.0220(12) 0.0313(14) 0.0132(11) 0.0062(11) 0.0047(10)
C30 0.0283(13) 0.0180(11) 0.0289(13) 0.0092(10) 0.0091(11) 0.0041(10)
C28 0.0273(14) 0.0186(11) 0.0307(13) 0.0109(10) 0.0099(11) 0.0032(10)
C33 0.0287(14) 0.0183(12) 0.0297(13) 0.0054(10) 0.0091(11) 0.0030(10)
B4 0.0291(16) 0.0192(13) 0.0313(15) 0.0106(12) 0.0106(13) 0.0048(11)
C32 0.0281(14) 0.0184(11) 0.0329(14) 0.0077(10) 0.0129(11) 0.0080(10)
C35 0.0330(15) 0.0260(13) 0.0345(15) 0.0096(11) 0.0124(12) 0.0050(11)
C6 0.0349(15) 0.0170(11) 0.0305(14) 0.0079(10) 0.0118(12) 0.0069(10)
C3 0.0326(14) 0.0188(12) 0.0319(14) 0.0074(10) 0.0111(12) 0.0068(10)
C1 0.0292(14) 0.0172(11) 0.0305(13) 0.0086(10) 0.0094(11) 0.0039(10)
C4 0.0260(13) 0.0189(12) 0.0348(14) 0.0069(11) 0.0077(11) 0.0014(10)
C7 0.0383(16) 0.0219(13) 0.0358(15) 0.0088(11) 0.0122(13) 0.0008(11)
C2 0.0263(13) 0.0192(12) 0.0297(13) 0.0076(10) 0.0093(11) 0.0045(10)
C34 0.0283(15) 0.0312(15) 0.0441(17) 0.0039(13) 0.0075(13) 0.0129(12)
B1 0.0281(16) 0.0216(14) 0.0362(16) 0.0104(12) 0.0109(13) 0.0048(12)
C8 0.0419(17) 0.0323(15) 0.0358(16) 0.0079(12) 0.0055(14) 0.0079(13)
C9 0.0318(15) 0.0257(14) 0.0574(19) 0.0104(13) 0.0202(14) -0.0001(12)
C36 0.0343(15) 0.0212(12) 0.0333(14) 0.0079(11) 0.0073(12) 0.0078(11)
Cl2 0.0543(5) 0.0320(3) 0.0371(4) 0.0174(3) 0.0186(3) 0.0137(3)
Si2 0.0323(4) 0.0191(3) 0.0313(4) 0.0091(3) 0.0048(3) 0.0039(3)
O7 0.0388(11) 0.0264(10) 0.0414(11) 0.0135(9) 0.0177(9) 0.0100(8)
O8 0.0301(10) 0.0245(9) 0.0356(10) 0.0129(8) 0.0063(8) 0.0060(8)
O9 0.0324(11) 0.0328(10) 0.0402(11) 0.0178(9) 0.0124(9) 0.0108(8)
C22 0.0342(15) 0.0167(12) 0.0352(15) 0.0046(11) 0.0111(12) 0.0013(10)
C24 0.0319(14) 0.0200(12) 0.0313(14) 0.0115(10) 0.0053(12) 0.0022(10)
C19 0.0336(14) 0.0178(12) 0.0272(13) 0.0062(10) 0.0046(11) 0.0006(10)
C20 0.0342(15) 0.0163(11) 0.0316(14) 0.0066(10) 0.0054(12) 0.0002(10)
C23 0.0307(14) 0.0207(12) 0.0350(15) 0.0096(11) 0.0048(12) 0.0030(11)
C21 0.0389(16) 0.0191(12) 0.0291(14) 0.0084(10) 0.0110(12) 0.0022(11)
B3 0.0316(16) 0.0208(14) 0.0332(16) 0.0101(12) 0.0046(13) 0.0023(12)
C25 0.0366(16) 0.0264(14) 0.0466(17) 0.0097(13) 0.0153(14) 0.0087(12)
C26 0.0448(18) 0.0238(13) 0.0390(16) 0.0132(12) 0.0077(14) 0.0064(12)
C27 0.0455(18) 0.0288(14) 0.0377(16) 0.0127(13) -0.0008(14) -0.0034(13)
Cl3 0.0391(4) 0.0283(3) 0.0402(4) 0.0038(3) 0.0209(3) 0.0006(3)
Si3 0.0252(4) 0.0180(3) 0.0342(4) 0.0074(3) 0.0122(3) 0.0047(3)
O4 0.0313(11) 0.0265(9) 0.0481(12) 0.0124(9) 0.0194(9) 0.0024(8)
O6 0.0340(11) 0.0240(9) 0.0431(12) 0.0052(8) 0.0202(9) 0.0032(8)
O5 0.0282(10) 0.0227(9) 0.0358(10) 0.0062(8) 0.0149(8) 0.0051(7)
C11 0.0241(13) 0.0171(11) 0.0349(14) 0.0093(10) 0.0099(11) 0.0036(10)
C10 0.0294(14) 0.0197(12) 0.0348(14) 0.0117(11) 0.0119(12) 0.0087(10)
C12 0.0316(14) 0.0197(12) 0.0350(14) 0.0100(11) 0.0147(12) 0.0075(10)
C13 0.0280(14) 0.0222(12) 0.0423(16) 0.0161(11) 0.0158(12) 0.0100(10)
C15 0.0307(14) 0.0187(12) 0.0377(15) 0.0084(11) 0.0110(12) 0.0073(10)
C14 0.0278(14) 0.0184(12) 0.0456(16) 0.0085(11) 0.0088(12) 0.0021(10)
C17 0.0325(15) 0.0223(13) 0.0391(15) 0.0092(11) 0.0126(13) 0.0027(11)
B2 0.0272(15) 0.0203(13) 0.0375(17) 0.0118(12) 0.0126(13) 0.0057(11)
C18A 0.0368(17) 0.0306(15) 0.063(2) 0.0149(15) 0.0236(16) -0.0001(13)
C16 0.0338(16) 0.0359(15) 0.0417(17) 0.0121(13) 0.0087(13) 0.0112(12)

_geom_special_details            
;
 All esds (except the esd in the dihedral angle between two l.s. planes)
 are estimated using the full covariance matrix.  The cell esds are taken
 into account individually in the estimation of esds in distances, angles
 and torsion angles; correlations between esds in cell parameters are only
 used when they are defined by crystal symmetry.  An approximate (isotropic)
 treatment of cell esds is used for estimating esds involving l.s. planes.
;

loop_
_geom_bond_atom_site_label_1
_geom_bond_atom_site_label_2
_geom_bond_distance
_geom_bond_site_symmetry_2
_geom_bond_publ_flag
Cl4 C30 1.746(3) . ?
Cl1 C6 1.744(3) . ?
Si4 O11 1.6896(19) . ?
Si4 C36 1.846(3) . ?
Si4 C35 1.847(3) . ?
Si4 C29 1.872(3) . ?
Si1 O2 1.6879(19) . ?
Si1 C7 1.846(3) . ?
Si1 C8 1.850(3) . ?
Si1 C1 1.876(3) . ?
O10 C31 1.362(3) . ?
O10 C34 1.430(3) . ?
O11 B4 1.399(3) . ?
O12 B4 1.340(4) . ?
O12 H12 0.828(18) . ?
O2 B1 1.397(4) . ?
O1 C5 1.355(3) . ?
O1 C9 1.429(3) . ?
O3 B1 1.343(4) . ?
O3 H3 0.71(4) . ?
C29 C30 1.379(4) . ?
C29 C28 1.415(4) . ?
C5 C6 1.399(4) . ?
C5 C4 1.402(4) . ?
C31 C32 1.385(4) . ?
C31 C30 1.406(3) . ?
C28 C33 1.392(3) . ?
C28 B4 1.565(4) . ?
C33 C32 1.387(4) . ?
C33 H33 0.9300 . ?
C32 H32 0.9300 . ?
C35 H35A 0.9600 . ?
C35 H35B 0.9600 . ?
C35 H35C 0.9600 . ?
C6 C1 1.376(4) . ?
C3 C2 1.368(4) . ?
C3 C4 1.423(4) . ?
C3 H3B 0.9300 . ?
C1 C2 1.414(3) . ?
C4 H4 0.9300 . ?
C7 H7A 0.9600 . ?
C7 H7B 0.9600 . ?
C7 H7C 0.9600 . ?
C2 B1 1.564(4) . ?
C34 H34A 0.9600 . ?
C34 H34B 0.9600 . ?
C34 H34C 0.9600 . ?
C8 H8A 0.9600 . ?
C8 H8B 0.9600 . ?
C8 H8C 0.9600 . ?
C9 H9A 0.9600 . ?
C9 H9B 0.9600 . ?
C9 H9C 0.9600 . ?
C36 H36A 0.9600 . ?
C36 H36B 0.9600 . ?
C36 H36C 0.9600 . ?
Cl2 C21 1.747(3) . ?
Si2 O8 1.692(2) . ?
Si2 C26 1.841(3) . ?
Si2 C27 1.853(3) . ?
Si2 C20 1.875(3) . ?
O7 C22 1.353(3) . ?
O7 C25 1.431(3) . ?
O8 B3 1.405(3) . ?
O9 B3 1.341(4) . ?
O9 H9 0.811(18) . ?
C22 C21 1.399(4) . ?
C22 C23 1.403(4) . ?
C24 C23 1.390(4) . ?
C24 C19 1.391(4) . ?
C24 H24 0.9300 . ?
C19 C20 1.424(4) . ?
C19 B3 1.557(4) . ?
C20 C21 1.371(4) . ?
C23 H23 0.9300 . ?
C25 H25A 0.9600 . ?
C25 H25B 0.9600 . ?
C25 H25C 0.9600 . ?
C26 H26A 0.9600 . ?
C26 H26B 0.9600 . ?
C26 H26C 0.9600 . ?
C27 H27A 0.9600 . ?
C27 H27B 0.9600 . ?
C27 H27C 0.9600 . ?
Cl3 C12 1.747(3) . ?
Si3 O5 1.6900(19) . ?
Si3 C17 1.844(3) . ?
Si3 C16 1.854(3) . ?
Si3 C11 1.867(3) . ?
O4 C13 1.354(3) . ?
O4 C18A 1.431(3) . ?
O6 B2 1.345(4) . ?
O6 H6 0.822(18) . ?
O5 B2 1.396(4) . ?
C11 C12 1.379(4) . ?
C11 C10 1.420(4) . ?
C10 C15 1.388(4) . ?
C10 B2 1.561(4) . ?
C12 C13 1.401(4) . ?
C13 C14 1.400(4) . ?
C15 C14 1.388(4) . ?
C15 H15 0.9300 . ?
C14 H14 0.9300 . ?
C17 H17A 0.9600 . ?
C17 H17B 0.9600 . ?
C17 H17C 0.9600 . ?
C18A H18A 0.9600 . ?
C18A H18B 0.9600 . ?
C18A H18C 0.9600 . ?
C16 H16A 0.9600 . ?
C16 H16B 0.9600 . ?
C16 H16C 0.9600 . ?

loop_
_geom_angle_atom_site_label_1
_geom_angle_atom_site_label_2
_geom_angle_atom_site_label_3
_geom_angle
_geom_angle_site_symmetry_1
_geom_angle_site_symmetry_3
_geom_angle_publ_flag
O11 Si4 C36 109.44(11) . . ?
O11 Si4 C35 109.04(12) . . ?
C36 Si4 C35 111.86(13) . . ?
O11 Si4 C29 94.91(10) . . ?
C36 Si4 C29 117.13(12) . . ?
C35 Si4 C29 112.91(12) . . ?
O2 Si1 C7 109.68(11) . . ?
O2 Si1 C8 110.18(12) . . ?
C7 Si1 C8 110.95(14) . . ?
O2 Si1 C1 94.48(11) . . ?
C7 Si1 C1 116.08(12) . . ?
C8 Si1 C1 114.19(13) . . ?
C31 O10 C34 116.6(2) . . ?
B4 O11 Si4 113.11(17) . . ?
B4 O12 H12 119(3) . . ?
B1 O2 Si1 113.41(17) . . ?
C5 O1 C9 117.6(2) . . ?
B1 O3 H3 114(3) . . ?
C30 C29 C28 119.6(2) . . ?
C30 C29 Si4 132.8(2) . . ?
C28 C29 Si4 107.47(19) . . ?
O1 C5 C6 116.6(2) . . ?
O1 C5 C4 125.1(2) . . ?
C6 C5 C4 118.3(2) . . ?
O10 C31 C32 124.8(2) . . ?
O10 C31 C30 116.5(2) . . ?
C32 C31 C30 118.7(2) . . ?
C29 C30 C31 121.2(2) . . ?
C29 C30 Cl4 119.69(19) . . ?
C31 C30 Cl4 119.1(2) . . ?
C33 C28 C29 119.1(2) . . ?
C33 C28 B4 129.1(2) . . ?
C29 C28 B4 111.8(2) . . ?
C32 C33 C28 120.5(2) . . ?
C32 C33 H33 119.7 . . ?
C28 C33 H33 119.7 . . ?
O12 B4 O11 122.9(3) . . ?
O12 B4 C28 124.6(2) . . ?
O11 B4 C28 112.5(2) . . ?
C31 C32 C33 120.9(2) . . ?
C31 C32 H32 119.6 . . ?
C33 C32 H32 119.6 . . ?
Si4 C35 H35A 109.5 . . ?
Si4 C35 H35B 109.5 . . ?
H35A C35 H35B 109.5 . . ?
Si4 C35 H35C 109.5 . . ?
H35A C35 H35C 109.5 . . ?
H35B C35 H35C 109.5 . . ?
C1 C6 C5 121.9(2) . . ?
C1 C6 Cl1 119.8(2) . . ?
C5 C6 Cl1 118.3(2) . . ?
C2 C3 C4 120.6(2) . . ?
C2 C3 H3B 119.7 . . ?
C4 C3 H3B 119.7 . . ?
C6 C1 C2 119.6(2) . . ?
C6 C1 Si1 132.4(2) . . ?
C2 C1 Si1 107.96(19) . . ?
C5 C4 C3 119.8(2) . . ?
C5 C4 H4 120.1 . . ?
C3 C4 H4 120.1 . . ?
Si1 C7 H7A 109.5 . . ?
Si1 C7 H7B 109.5 . . ?
H7A C7 H7B 109.5 . . ?
Si1 C7 H7C 109.5 . . ?
H7A C7 H7C 109.5 . . ?
H7B C7 H7C 109.5 . . ?
C3 C2 C1 119.7(2) . . ?
C3 C2 B1 128.9(2) . . ?
C1 C2 B1 111.4(2) . . ?
O10 C34 H34A 109.5 . . ?
O10 C34 H34B 109.5 . . ?
H34A C34 H34B 109.5 . . ?
O10 C34 H34C 109.5 . . ?
H34A C34 H34C 109.5 . . ?
H34B C34 H34C 109.5 . . ?
O3 B1 O2 123.3(3) . . ?
O3 B1 C2 124.0(3) . . ?
O2 B1 C2 112.8(2) . . ?
Si1 C8 H8A 109.5 . . ?
Si1 C8 H8B 109.5 . . ?
H8A C8 H8B 109.5 . . ?
Si1 C8 H8C 109.5 . . ?
H8A C8 H8C 109.5 . . ?
H8B C8 H8C 109.5 . . ?
O1 C9 H9A 109.5 . . ?
O1 C9 H9B 109.5 . . ?
H9A C9 H9B 109.5 . . ?
O1 C9 H9C 109.5 . . ?
H9A C9 H9C 109.5 . . ?
H9B C9 H9C 109.5 . . ?
Si4 C36 H36A 109.5 . . ?
Si4 C36 H36B 109.5 . . ?
H36A C36 H36B 109.5 . . ?
Si4 C36 H36C 109.5 . . ?
H36A C36 H36C 109.5 . . ?
H36B C36 H36C 109.5 . . ?
O8 Si2 C26 109.54(12) . . ?
O8 Si2 C27 109.72(13) . . ?
C26 Si2 C27 111.49(13) . . ?
O8 Si2 C20 94.66(11) . . ?
C26 Si2 C20 116.21(13) . . ?
C27 Si2 C20 113.82(13) . . ?
C22 O7 C25 117.0(2) . . ?
B3 O8 Si2 113.16(18) . . ?
B3 O9 H9 116(3) . . ?
O7 C22 C21 117.5(2) . . ?
O7 C22 C23 124.0(3) . . ?
C21 C22 C23 118.5(3) . . ?
C23 C24 C19 121.3(3) . . ?
C23 C24 H24 119.3 . . ?
C19 C24 H24 119.3 . . ?
C24 C19 C20 118.3(3) . . ?
C24 C19 B3 130.1(3) . . ?
C20 C19 B3 111.6(2) . . ?
C21 C20 C19 120.0(3) . . ?
C21 C20 Si2 132.3(2) . . ?
C19 C20 Si2 107.7(2) . . ?
C24 C23 C22 120.1(3) . . ?
C24 C23 H23 119.9 . . ?
C22 C23 H23 119.9 . . ?
C20 C21 C22 121.7(3) . . ?
C20 C21 Cl2 119.4(2) . . ?
C22 C21 Cl2 118.8(2) . . ?
O9 B3 O8 122.4(3) . . ?
O9 B3 C19 124.7(3) . . ?
O8 B3 C19 112.8(2) . . ?
O7 C25 H25A 109.5 . . ?
O7 C25 H25B 109.5 . . ?
H25A C25 H25B 109.5 . . ?
O7 C25 H25C 109.5 . . ?
H25A C25 H25C 109.5 . . ?
H25B C25 H25C 109.5 . . ?
Si2 C26 H26A 109.5 . . ?
Si2 C26 H26B 109.5 . . ?
H26A C26 H26B 109.5 . . ?
Si2 C26 H26C 109.5 . . ?
H26A C26 H26C 109.5 . . ?
H26B C26 H26C 109.5 . . ?
Si2 C27 H27A 109.5 . . ?
Si2 C27 H27B 109.5 . . ?
H27A C27 H27B 109.5 . . ?
Si2 C27 H27C 109.5 . . ?
H27A C27 H27C 109.5 . . ?
H27B C27 H27C 109.5 . . ?
O5 Si3 C17 110.47(11) . . ?
O5 Si3 C16 110.29(12) . . ?
C17 Si3 C16 111.42(14) . . ?
O5 Si3 C11 94.86(11) . . ?
C17 Si3 C11 114.79(12) . . ?
C16 Si3 C11 113.83(13) . . ?
C13 O4 C18A 117.1(2) . . ?
B2 O6 H6 115(3) . . ?
B2 O5 Si3 113.01(17) . . ?
C12 C11 C10 119.9(2) . . ?
C12 C11 Si3 132.3(2) . . ?
C10 C11 Si3 107.83(19) . . ?
C15 C10 C11 118.5(2) . . ?
C15 C10 B2 130.1(3) . . ?
C11 C10 B2 111.3(2) . . ?
C11 C12 C13 121.4(2) . . ?
C11 C12 Cl3 119.3(2) . . ?
C13 C12 Cl3 119.2(2) . . ?
O4 C13 C14 124.7(3) . . ?
O4 C13 C12 116.8(2) . . ?
C14 C13 C12 118.4(2) . . ?
C14 C15 C10 121.2(3) . . ?
C14 C15 H15 119.4 . . ?
C10 C15 H15 119.4 . . ?
C15 C14 C13 120.4(3) . . ?
C15 C14 H14 119.8 . . ?
C13 C14 H14 119.8 . . ?
Si3 C17 H17A 109.5 . . ?
Si3 C17 H17B 109.5 . . ?
H17A C17 H17B 109.5 . . ?
Si3 C17 H17C 109.5 . . ?
H17A C17 H17C 109.5 . . ?
H17B C17 H17C 109.5 . . ?
O6 B2 O5 123.1(2) . . ?
O6 B2 C10 123.9(3) . . ?
O5 B2 C10 113.0(2) . . ?
O4 C18A H18A 109.5 . . ?
O4 C18A H18B 109.5 . . ?
H18A C18A H18B 109.5 . . ?
O4 C18A H18C 109.5 . . ?
H18A C18A H18C 109.5 . . ?
H18B C18A H18C 109.5 . . ?
Si3 C16 H16A 109.5 . . ?
Si3 C16 H16B 109.5 . . ?
H16A C16 H16B 109.5 . . ?
Si3 C16 H16C 109.5 . . ?
H16A C16 H16C 109.5 . . ?
H16B C16 H16C 109.5 . . ?

_refine_diff_density_max         0.624
_refine_diff_density_min         -0.357
_refine_diff_density_rms         0.067

_shelxl_version_number           2013-4

_shelx_res_file                  
;
TITL 3 in P-1
CELL  1.54178   8.8909  13.0768  21.5996  105.046  100.815   90.790
ZERR     8.00   0.0002   0.0003   0.0008    0.002    0.003    0.002
LATT   1
SFAC  C    H    B    O    SI   CL
UNIT  72 96 8 24 8 8
MERG   2
DFIX  0.84 O3 H3B O6 H6 O9 H9 O12 H12
FMAP   2
PLAN   20
ACTA
BOND   $H
L.S.  14
TEMP   173.00
WGHT    0.063200    1.013200
FVAR       0.12155
MOLE    1
CL4   6    0.186228    0.126582    0.198610    11.00000    0.03055    0.02072 =
         0.03343    0.00442    0.00304    0.00422
CL1   6   -0.018733    0.350513    0.291864    11.00000    0.04327    0.02348 =
         0.03733    0.00120    0.02018   -0.00178
SI4   5   -0.203793    0.109265    0.123060    11.00000    0.02384    0.01761 =
         0.02998    0.00687    0.00812    0.00513
SI1   5   -0.329320    0.373908    0.372773    11.00000    0.02693    0.01804 =
         0.03056    0.00592    0.00935    0.00242
O10   4    0.346073   -0.051528    0.139870    11.00000    0.02707    0.02757 =
         0.03608    0.00606    0.00590    0.01040
O11   4   -0.336765    0.043294    0.057541    11.00000    0.02446    0.02077 =
         0.03430    0.00648    0.00747    0.00436
O12   4   -0.370025   -0.111635   -0.034023    11.00000    0.02545    0.02206 =
         0.03836    0.00373    0.00480    0.00421
O2    4   -0.397081    0.446752    0.437198    11.00000    0.02807    0.02046 =
         0.03441    0.00430    0.01231    0.00289
O1    4    0.204115    0.525440    0.343527    11.00000    0.03162    0.02235 =
         0.04413    0.00676    0.01808    0.00108
O3    4   -0.334743    0.606215    0.525730    11.00000    0.03536    0.02309 =
         0.04215    0.00029    0.01910   -0.00057
C29   1   -0.045294    0.023065    0.100891    11.00000    0.02658    0.01679 =
         0.02752    0.00868    0.01040    0.00555
C5    1    0.093250    0.536043    0.379650    11.00000    0.02510    0.02186 =
         0.03498    0.01132    0.00978    0.00443
C31   1    0.198564   -0.058460    0.106541    11.00000    0.02488    0.02198 =
         0.03127    0.01315    0.00624    0.00473
C30   1    0.106693    0.023659    0.130126    11.00000    0.02826    0.01795 =
         0.02887    0.00919    0.00913    0.00407
C28   1   -0.108716   -0.059321    0.044653    11.00000    0.02728    0.01859 =
         0.03072    0.01089    0.00988    0.00321
C33   1   -0.016709   -0.139559    0.020749    11.00000    0.02874    0.01828 =
         0.02966    0.00540    0.00907    0.00296
AFIX  43
H33   2   -0.057000   -0.193633   -0.016490    11.00000   -1.20000
AFIX   0
B4    3   -0.281589   -0.045325    0.018557    11.00000    0.02907    0.01923 =
         0.03125    0.01062    0.01060    0.00484
C32   1    0.134602   -0.139535    0.052016    11.00000    0.02812    0.01843 =
         0.03286    0.00774    0.01291    0.00796
AFIX  43
H32   2    0.193856   -0.194682    0.036156    11.00000   -1.20000
AFIX   0
C35   1   -0.262659    0.095858    0.198327    11.00000    0.03297    0.02598 =
         0.03451    0.00960    0.01242    0.00503
AFIX  33
H35A  2   -0.273226    0.022063    0.196862    11.00000   -1.50000
H35B  2   -0.359084    0.126880    0.201529    11.00000   -1.50000
H35C  2   -0.186258    0.131664    0.235704    11.00000   -1.50000
AFIX   0
C6    1   -0.026359    0.456734    0.359237    11.00000    0.03487    0.01700 =
         0.03046    0.00794    0.01177    0.00692
C3    1   -0.034800    0.622988    0.468170    11.00000    0.03263    0.01875 =
         0.03191    0.00744    0.01107    0.00677
AFIX  43
H3B   2   -0.036137    0.677900    0.505342    11.00000   -1.20000
AFIX   0
C1    1   -0.148666    0.461056    0.390345    11.00000    0.02921    0.01724 =
         0.03053    0.00855    0.00936    0.00386
C4    1    0.090019    0.619567    0.435153    11.00000    0.02604    0.01886 =
         0.03479    0.00688    0.00767    0.00140
AFIX  43
H4    2    0.169178    0.672551    0.450336    11.00000   -1.20000
AFIX   0
C7    1   -0.304823    0.237549    0.380545    11.00000    0.03827    0.02193 =
         0.03576    0.00879    0.01221    0.00077
AFIX  33
H7A   2   -0.236592    0.239782    0.421057    11.00000   -1.50000
H7B   2   -0.262479    0.197117    0.344749    11.00000   -1.50000
H7C   2   -0.402658    0.204836    0.379872    11.00000   -1.50000
AFIX   0
C2    1   -0.152868    0.546251    0.445746    11.00000    0.02634    0.01920 =
         0.02975    0.00763    0.00934    0.00449
C34   1    0.436823   -0.138409    0.118599    11.00000    0.02827    0.03120 =
         0.04406    0.00386    0.00746    0.01291
AFIX  33
H34A  2    0.538078   -0.125143    0.145270    11.00000   -1.50000
H34B  2    0.443165   -0.145897    0.073774    11.00000   -1.50000
H34C  2    0.390127   -0.202495    0.122479    11.00000   -1.50000
AFIX   0
B1    3   -0.301005    0.535975    0.473508    11.00000    0.02805    0.02160 =
         0.03617    0.01037    0.01086    0.00480
C8    1   -0.461076    0.373433    0.295412    11.00000    0.04187    0.03234 =
         0.03578    0.00786    0.00551    0.00788
AFIX  33
H8A   2   -0.472058    0.445031    0.292443    11.00000   -1.50000
H8B   2   -0.559561    0.341480    0.294567    11.00000   -1.50000
H8C   2   -0.419960    0.333541    0.259092    11.00000   -1.50000
AFIX   0
C9    1    0.320058    0.610100    0.359877    11.00000    0.03178    0.02574 =
         0.05742    0.01039    0.02025   -0.00006
AFIX  33
H9A   2    0.391342    0.592983    0.330966    11.00000   -1.50000
H9B   2    0.373421    0.619957    0.404188    11.00000   -1.50000
H9C   2    0.273302    0.674238    0.355462    11.00000   -1.50000
AFIX   0
C36   1   -0.182062    0.249523    0.122328    11.00000    0.03430    0.02123 =
         0.03333    0.00794    0.00734    0.00782
AFIX  33
H36A  2   -0.151692    0.253314    0.082570    11.00000   -1.50000
H36B  2   -0.105137    0.286740    0.159094    11.00000   -1.50000
H36C  2   -0.278057    0.281451    0.124939    11.00000   -1.50000
AFIX   0
MOLE    2
CL2   6    0.482639    0.958977    0.290966    11.00000    0.05425    0.03196 =
         0.03706    0.01739    0.01857    0.01366
SI2   5    0.175270    1.011227    0.371845    11.00000    0.03231    0.01909 =
         0.03127    0.00906    0.00480    0.00391
O7    4    0.710761    0.841166    0.351301    11.00000    0.03879    0.02645 =
         0.04139    0.01352    0.01769    0.01002
O8    4    0.104314    0.997777    0.436919    11.00000    0.03010    0.02448 =
         0.03561    0.01289    0.00632    0.00600
O9    4    0.158031    0.918034    0.526720    11.00000    0.03237    0.03276 =
         0.04018    0.01777    0.01238    0.01084
C22   1    0.594401    0.859866    0.384258    11.00000    0.03423    0.01667 =
         0.03517    0.00462    0.01114    0.00128
C24   1    0.462597    0.848230    0.470820    11.00000    0.03191    0.01999 =
         0.03128    0.01153    0.00534    0.00218
AFIX  43
H24   2    0.459100    0.825332    0.507879    11.00000   -1.20000
AFIX   0
C19   1    0.343939    0.905071    0.447576    11.00000    0.03361    0.01781 =
         0.02716    0.00619    0.00464    0.00063
C20   1    0.352441    0.940075    0.391087    11.00000    0.03423    0.01629 =
         0.03156    0.00663    0.00542    0.00025
C23   1    0.586337    0.824948    0.439773    11.00000    0.03066    0.02073 =
         0.03503    0.00964    0.00485    0.00301
AFIX  43
H23   2    0.663910    0.786148    0.455846    11.00000   -1.20000
AFIX   0
C21   1    0.475111    0.917114    0.360921    11.00000    0.03889    0.01907 =
         0.02905    0.00839    0.01099    0.00220
B3    3    0.196964    0.940689    0.474457    11.00000    0.03157    0.02078 =
         0.03319    0.01005    0.00458    0.00235
C25   1    0.828716    0.778588    0.373930    11.00000    0.03663    0.02638 =
         0.04656    0.00974    0.01529    0.00874
AFIX  33
H25A  2    0.904354    0.770524    0.346898    11.00000   -1.50000
H25B  2    0.784684    0.709977    0.371720    11.00000   -1.50000
H25C  2    0.876250    0.813278    0.418352    11.00000   -1.50000
AFIX   0
C26   1    0.205084    1.153118    0.377213    11.00000    0.04475    0.02380 =
         0.03903    0.01324    0.00767    0.00640
AFIX  33
H26A  2    0.274234    1.187359    0.417375    11.00000   -1.50000
H26B  2    0.108560    1.185292    0.376147    11.00000   -1.50000
H26C  2    0.248004    1.160689    0.340916    11.00000   -1.50000
AFIX   0
C27   1    0.042559    0.940653    0.295107    11.00000    0.04551    0.02881 =
         0.03770    0.01269   -0.00080   -0.00344
AFIX  33
H27A  2    0.029332    0.867085    0.293792    11.00000   -1.50000
H27B  2    0.084569    0.946812    0.258307    11.00000   -1.50000
H27C  2   -0.054985    0.971498    0.293462    11.00000   -1.50000
AFIX   0
MOLE    3
CL3   6    0.561975    0.641277    0.226649    11.00000    0.03908    0.02830 =
         0.04020    0.00380    0.02094    0.00060
SI3   5    0.850422    0.620577    0.134972    11.00000    0.02517    0.01801 =
         0.03415    0.00742    0.01225    0.00471
O4    4    0.325690    0.471385    0.173281    11.00000    0.03131    0.02647 =
         0.04815    0.01242    0.01939    0.00235
O6    4    0.823613    0.403356   -0.027881    11.00000    0.03402    0.02404 =
         0.04309    0.00523    0.02018    0.00322
O5    4    0.904969    0.553500    0.065531    11.00000    0.02816    0.02266 =
         0.03582    0.00621    0.01487    0.00514
C11   1    0.666477    0.538719    0.118787    11.00000    0.02407    0.01707 =
         0.03491    0.00927    0.00989    0.00362
C10   1    0.657102    0.459827    0.058713    11.00000    0.02937    0.01966 =
         0.03484    0.01169    0.01191    0.00871
C12   1    0.551611    0.541499    0.154018    11.00000    0.03157    0.01967 =
         0.03496    0.01001    0.01465    0.00753
C13   1    0.428487    0.464612    0.133601    11.00000    0.02798    0.02219 =
         0.04225    0.01612    0.01583    0.00996
C15   1    0.532324    0.385768    0.037564    11.00000    0.03069    0.01873 =
         0.03766    0.00842    0.01101    0.00728
AFIX  43
H15   2    0.523995    0.334369   -0.002025    11.00000   -1.20000
AFIX   0
C14   1    0.419821    0.386990    0.074375    11.00000    0.02777    0.01839 =
         0.04557    0.00850    0.00879    0.00208
AFIX  43
H14   2    0.338111    0.335898    0.059600    11.00000   -1.20000
AFIX   0
C17   1    0.828131    0.760954    0.135918    11.00000    0.03245    0.02233 =
         0.03905    0.00918    0.01264    0.00275
AFIX  33
H17A  2    0.755268    0.765076    0.097887    11.00000   -1.50000
H17B  2    0.925328    0.793728    0.135804    11.00000   -1.50000
H17C  2    0.792193    0.797129    0.174555    11.00000   -1.50000
AFIX   0
B2    3    0.800576    0.469622    0.028102    11.00000    0.02720    0.02032 =
         0.03748    0.01184    0.01258    0.00567
C18A  1    0.213424    0.384546    0.158173    11.00000    0.03675    0.03063 =
         0.06263    0.01491    0.02357   -0.00013
AFIX  33
H18A  2    0.147779    0.398233    0.189590    11.00000   -1.50000
H18B  2    0.264031    0.320583    0.159603    11.00000   -1.50000
H18C  2    0.153124    0.376547    0.115189    11.00000   -1.50000
AFIX   0
C16   1    0.989947    0.607630    0.207510    11.00000    0.03379    0.03586 =
         0.04167    0.01212    0.00874    0.01116
AFIX  33
H16A  2    0.998801    0.533880    0.205712    11.00000   -1.50000
H16B  2    0.955038    0.643034    0.246561    11.00000   -1.50000
H16C  2    1.088257    0.639272    0.207822    11.00000   -1.50000
AFIX   0
H9    2    0.078928    0.941274    0.536246    11.00000   -1.50000
H3    2   -0.402655    0.591574    0.535115    11.00000   -1.50000
H6    2    0.899060    0.419591   -0.041068    11.00000   -1.50000
H12   2   -0.460437   -0.098312   -0.044777    11.00000   -1.50000
HKLF    4

REM  3 in P-1
REM R1 =  0.0444 for    7081 Fo > 4sig(Fo)  and  0.0621 for all    9110 data
REM    553 parameters refined using      4 restraints

END

WGHT      0.0630      1.0228

REM Highest difference peak  0.624,  deepest hole -0.357,  1-sigma level  0.067
Q1    1   0.0039  0.6229  0.4622  11.00000  0.05    0.62
Q2    1   0.7399  0.5770  0.1249  11.00000  0.05    0.47
Q3    1  -0.2480  0.1028  0.1624  11.00000  0.05    0.43
Q4    1  -0.2287  0.4180  0.3798  11.00000  0.05    0.42
Q5    1   0.1090  0.9736  0.3364  11.00000  0.05    0.42
Q6    1  -0.2523  0.0770  0.0743  11.00000  0.05    0.41
Q7    1   0.7286  0.4586  0.0480  11.00000  0.05    0.40
Q8    1  -0.2147  0.1139  0.1696  11.00000  0.05    0.38
Q9    1   0.4911  0.5048  0.1438  11.00000  0.05    0.32
Q10   1   0.4233  0.9148  0.2480  11.00000  0.05    0.32
Q11   1  -0.2281  0.5510  0.4614  11.00000  0.05    0.31
Q12   1   0.5313  0.5980  0.1796  11.00000  0.05    0.31
Q13   1   0.1289  1.0035  0.4092  11.00000  0.05    0.30
Q14   1   0.0232  0.0295  0.1354  11.00000  0.05    0.30
Q15   1   0.6686  0.5020  0.0871  11.00000  0.05    0.30
Q16   1   0.4978  0.6316  0.2611  11.00000  0.05    0.28
Q17   1   0.5910  0.5558  0.1332  11.00000  0.05    0.28
Q18   1   0.3667  0.9331  0.4355  11.00000  0.05    0.28
Q19   1   0.2827  0.9310  0.4719  11.00000  0.05    0.27
Q20   1  -0.0729  0.9255  0.3014  11.00000  0.05    0.27
;
_shelx_res_checksum              72604
####################################################################### 
# 
# This file contains crystal structure data downloaded from the 
# Cambridge Structural Database (CSD) hosted by the Cambridge 
# Crystallographic Data Centre (CCDC).
# 
# Full information about CCDC data access policies and citation 
# guidelines are available at http://www.ccdc.cam.ac.uk/access/V1 
# 
# Audit and citation data items may have been added by the CCDC. 
# Please retain this information to preserve the provenance of 
# this file and to allow appropriate attribution of the data. 
# 
#######################################################################

data_2_CCDC1
_database_code_depnum_ccdc_archive 'CCDC 2068349'
loop_
_audit_author_name
_audit_author_address
'Krzysztof Durka'
;Warsaw University of Technology, Faculty of Chemistry
Poland
;
_audit_update_record             
;
2021-03-05 deposited with the CCDC.	2021-07-09 downloaded from the CCDC.
;

_audit_creation_method           SHELXL-2013
_chemical_name_systematic        
;
 ?
;
_chemical_name_common            ?
_chemical_melting_point          ?
_chemical_formula_moiety         'C13 H12 B Cl F N O3 Si'
_chemical_formula_sum            'C13 H12 B Cl F N O3 Si'
_chemical_formula_weight         323.59

loop_
_atom_type_symbol
_atom_type_description
_atom_type_scat_dispersion_real
_atom_type_scat_dispersion_imag
_atom_type_scat_source
C C 0.0181 0.0091 'International Tables Vol C Tables 4.2.6.8 and 6.1.1.4'
H H 0.0000 0.0000 'International Tables Vol C Tables 4.2.6.8 and 6.1.1.4'
N N 0.0311 0.0180 'International Tables Vol C Tables 4.2.6.8 and 6.1.1.4'
O O 0.0492 0.0322 'International Tables Vol C Tables 4.2.6.8 and 6.1.1.4'
Si Si 0.2541 0.3302 'International Tables Vol C Tables 4.2.6.8 and 6.1.1.4'
B B 0.0090 0.0039 'International Tables Vol C Tables 4.2.6.8 and 6.1.1.4'
Cl Cl 0.3639 0.7018 'International Tables Vol C Tables 4.2.6.8 and 6.1.1.4'
F F 0.0727 0.0534 'International Tables Vol C Tables 4.2.6.8 and 6.1.1.4'

_space_group_crystal_system      monoclinic
_space_group_IT_number           14
_space_group_name_H-M_alt        'P 21/n'
_space_group_name_Hall           '-P 2yn'

_shelx_space_group_comment       
;
The symmetry employed for this shelxl refinement is uniquely defined
by the following loop, which should always be used as a source of
symmetry information in preference to the above space-group names.
They are only intended as comments.
;

loop_
_space_group_symop_operation_xyz
'x, y, z'
'-x+1/2, y+1/2, -z+1/2'
'-x, -y, -z'
'x-1/2, -y-1/2, z-1/2'

_cell_length_a                   8.4560(6)
_cell_length_b                   18.7604(7)
_cell_length_c                   9.4974(13)
_cell_angle_alpha                90
_cell_angle_beta                 93.128(14)
_cell_angle_gamma                90
_cell_volume                     1504.4(2)
_cell_formula_units_Z            4
_cell_measurement_temperature    100(2)
_cell_measurement_reflns_used    3773
_cell_measurement_theta_min      4.6820
_cell_measurement_theta_max      75.5760

_exptl_crystal_description       block
_exptl_crystal_colour            colorless
_exptl_crystal_density_diffrn    1.429
_exptl_crystal_F_000             664
_exptl_absorpt_coefficient_mu    3.194
_exptl_crystal_size_max          0.0973
_exptl_crystal_size_mid          0.0894
_exptl_crystal_size_min          0.0491
loop_
_exptl_crystal_face_index_h
_exptl_crystal_face_index_k
_exptl_crystal_face_index_l
_exptl_crystal_face_perp_dist
_exptl_oxdiff_crystal_face_indexfrac_h
_exptl_oxdiff_crystal_face_indexfrac_k
_exptl_oxdiff_crystal_face_indexfrac_l
_exptl_oxdiff_crystal_face_x
_exptl_oxdiff_crystal_face_y
_exptl_oxdiff_crystal_face_z
-1 -4 7 0.0200 -0.9991 -3.9898 7.0036 0.8064 -0.2671 -0.5920
1 6 4 0.0155 0.9939 6.0139 4.0050 0.8799 -0.2826 0.3136
-2 11 2 0.0394 -2.0088 11.0002 2.0023 -0.0535 -0.7090 0.6676
5 1 -7 0.0405 5.0007 1.0035 -7.0011 0.0632 0.8171 0.4908
3 -11 -3 0.0387 3.0089 -10.9987 -3.0022 0.1252 0.8624 -0.5995
-2 -10 4 0.0279 -1.9933 -10.0016 3.9993 0.0784 -0.0278 -0.9442
-5 0 7 0.0366 -5.0015 -0.0032 7.0013 -0.0550 -0.8536 -0.4177
0 3 -6 0.0228 -0.0003 2.9881 -6.0038 -0.8863 0.1502 0.4508
_exptl_absorpt_correction_T_min  0.987
_exptl_absorpt_correction_T_max  0.993
_exptl_absorpt_correction_type   gaussian
_exptl_absorpt_process_details   
;
CrysAlisPro, Agilent Technologies,
Version 1.171.37.33 (release 27-03-2014 CrysAlis171 .NET)
(compiled Mar 27 2014,17:12:48)
Numerical absorption correction based on gaussian integration over
			a multifaceted crystal model
Empirical absorption correction using spherical harmonics,
 implemented in SCALE3 ABSPACK scaling algorithm.
;

_diffrn_ambient_temperature      100.01(13)
_diffrn_ambient_environment      N~2~
_diffrn_source                   'sealed X-ray tube'
_diffrn_source_type              'SuperNova (Cu) X-ray Source'
_diffrn_radiation_probe          x-ray
_diffrn_radiation_type           'Cu K\a'
_diffrn_radiation_wavelength     1.54184
_diffrn_radiation_monochromator  mirror
_diffrn_measurement_device       'four-circle diffractometer'
_diffrn_measurement_device_type  'SuperNova, Dual, Cu at zero, Atlas'
_diffrn_detector                 'CCD plate'
_diffrn_detector_type            Atlas
_diffrn_detector_area_resol_mean 5.2195
_diffrn_reflns_number            10600
_diffrn_reflns_av_unetI/netI     0.0414
_diffrn_reflns_av_R_equivalents  0.0391
_diffrn_reflns_limit_h_min       -9
_diffrn_reflns_limit_h_max       10
_diffrn_reflns_limit_k_min       -17
_diffrn_reflns_limit_k_max       23
_diffrn_reflns_limit_l_min       -11
_diffrn_reflns_limit_l_max       11
_diffrn_reflns_theta_min         4.714
_diffrn_reflns_theta_max         76.697
_diffrn_reflns_theta_full        67.679
_diffrn_measured_fraction_theta_max 0.985
_diffrn_measured_fraction_theta_full 1.000
_diffrn_reflns_Laue_measured_fraction_max 0.985
_diffrn_reflns_Laue_measured_fraction_full 1.000
_diffrn_reflns_point_group_measured_fraction_max 0.985
_diffrn_reflns_point_group_measured_fraction_full 1.000
_reflns_number_total             3114
_reflns_number_gt                2420
_reflns_threshold_expression     'I > 2\s(I)'
_reflns_Friedel_coverage         0.000
_reflns_Friedel_fraction_max     .
_reflns_Friedel_fraction_full    .

_reflns_special_details          
;
 Reflections were merged by SHELXL according to the crystal
 class for the calculation of statistics and refinement.
 
 _reflns_Friedel_fraction is defined as the number of unique
 Friedel pairs measured divided by the number that would be
 possible theoretically, ignoring centric projections and
 systematic absences.
;

_computing_structure_refinement  'SHELXL-2013 (Sheldrick, 2013)'
_computing_data_collection       
;
CrysAlisPro, Agilent Technologies,
Version 1.171.37.33 (release 27-03-2014 CrysAlis171 .NET)
(compiled Mar 27 2014,17:12:48)
;
_computing_cell_refinement       
;
CrysAlisPro, Agilent Technologies,
Version 1.171.37.33 (release 27-03-2014 CrysAlis171 .NET)
(compiled Mar 27 2014,17:12:48)
;
_computing_data_reduction        
;
CrysAlisPro, Agilent Technologies,
Version 1.171.37.33 (release 27-03-2014 CrysAlis171 .NET)
(compiled Mar 27 2014,17:12:48)
;

_refine_special_details          
;
 ?
;
_refine_ls_structure_factor_coef Fsqd
_refine_ls_matrix_type           full
_refine_ls_weighting_scheme      calc
_refine_ls_weighting_details     
'w=1/[\s^2^(Fo^2^)+(0.0517P)^2^+1.1626P] where P=(Fo^2^+2Fc^2^)/3'
_atom_sites_solution_hydrogens   mixed
_refine_ls_hydrogen_treatment    mixed
_refine_ls_extinction_method     none
_refine_ls_extinction_coef       .
_refine_ls_number_reflns         3114
_refine_ls_number_parameters     193
_refine_ls_number_restraints     1
_refine_ls_R_factor_all          0.0679
_refine_ls_R_factor_gt           0.0498
_refine_ls_wR_factor_ref         0.1292
_refine_ls_wR_factor_gt          0.1201
_refine_ls_goodness_of_fit_ref   1.080
_refine_ls_restrained_S_all      1.080
_refine_ls_shift/su_max          0.000
_refine_ls_shift/su_mean         0.000

loop_
_atom_site_label
_atom_site_type_symbol
_atom_site_fract_x
_atom_site_fract_y
_atom_site_fract_z
_atom_site_U_iso_or_equiv
_atom_site_adp_type
_atom_site_occupancy
_atom_site_site_symmetry_order
_atom_site_calc_flag
_atom_site_refinement_flags_posn
_atom_site_refinement_flags_adp
_atom_site_refinement_flags_occupancy
_atom_site_disorder_assembly
_atom_site_disorder_group
F1 F 0.9002(2) 0.15236(10) -0.09752(19) 0.0427(4) Uani 1 1 d . . . . .
Cl1 Cl 1.24615(10) 0.18264(5) 0.34161(9) 0.0484(2) Uani 1 1 d . . . . .
Si1 Si 0.65402(9) 0.05190(4) -0.31028(7) 0.0313(2) Uani 1 1 d . . . . .
O2 O 0.4889(2) -0.11377(11) -0.1291(2) 0.0333(4) Uani 1 1 d D . . . .
O1 O 0.5406(2) -0.02058(10) -0.29553(19) 0.0317(4) Uani 1 1 d . . . . .
O3 O 0.9978(2) 0.11642(12) 0.1709(2) 0.0393(5) Uani 1 1 d . . . . .
N1 N 0.7827(3) 0.17254(13) 0.2660(2) 0.0348(5) Uani 1 1 d . . . . .
C9 C 0.7465(3) 0.04733(16) -0.1261(3) 0.0299(6) Uani 1 1 d . . . . .
C4 C 0.7298(4) 0.22040(17) 0.3589(3) 0.0401(7) Uani 1 1 d . . . . .
H4 H 0.6190 0.2287 0.3602 0.048 Uiso 1 1 calc R U . . .
C10 C 0.6917(3) -0.01634(15) -0.0662(3) 0.0288(6) Uani 1 1 d . . . . .
C11 C 0.7428(3) -0.03574(16) 0.0711(3) 0.0321(6) Uani 1 1 d . . . . .
H11 H 0.7084 -0.0793 0.1100 0.039 Uiso 1 1 calc R U . . .
C6 C 0.9914(4) 0.24624(17) 0.4488(3) 0.0418(7) Uani 1 1 d . . . . .
H6 H 1.0632 0.2711 0.5117 0.050 Uiso 1 1 calc R U . . .
C12 C 0.8439(3) 0.00899(17) 0.1501(3) 0.0333(6) Uani 1 1 d . . . . .
H12 H 0.8796 -0.0040 0.2432 0.040 Uiso 1 1 calc R U . . .
C7 C 0.8920(3) 0.07227(16) 0.0929(3) 0.0331(6) Uani 1 1 d . . . . .
B1 B 0.5657(4) -0.05466(18) -0.1677(3) 0.0293(6) Uani 1 1 d . . . . .
C1 C 1.0461(4) 0.19874(16) 0.3539(3) 0.0353(6) Uani 1 1 d . . . . .
C2 C 0.9363(3) 0.16272(15) 0.2633(3) 0.0317(6) Uani 1 1 d . . . . .
C8 C 0.8456(3) 0.09035(15) -0.0449(3) 0.0321(6) Uani 1 1 d . . . . .
C5 C 0.8299(4) 0.25768(18) 0.4520(3) 0.0456(8) Uani 1 1 d . . . . .
H5 H 0.7888 0.2905 0.5169 0.055 Uiso 1 1 calc R U . . .
C13 C 0.5304(4) 0.13141(17) -0.3496(3) 0.0414(7) Uani 1 1 d . . . . .
H13A H 0.4557 0.1378 -0.2753 0.062 Uiso 1 1 calc R U . . .
H13B H 0.4716 0.1250 -0.4405 0.062 Uiso 1 1 calc R U . . .
H13C H 0.5984 0.1736 -0.3539 0.062 Uiso 1 1 calc R U . . .
C14 C 0.7973(4) 0.03739(19) -0.4474(3) 0.0406(7) Uani 1 1 d . . . . .
H14A H 0.8606 -0.0052 -0.4242 0.061 Uiso 1 1 calc R U . . .
H14B H 0.8673 0.0789 -0.4516 0.061 Uiso 1 1 calc R U . . .
H14C H 0.7401 0.0308 -0.5390 0.061 Uiso 1 1 calc R U . . .
H2 H 0.406(3) -0.126(2) -0.174(4) 0.061 Uiso 1 1 d D U . . .

loop_
_atom_site_aniso_label
_atom_site_aniso_U_11
_atom_site_aniso_U_22
_atom_site_aniso_U_33
_atom_site_aniso_U_23
_atom_site_aniso_U_13
_atom_site_aniso_U_12
F1 0.0498(11) 0.0351(9) 0.0426(10) -0.0005(8) -0.0025(8) -0.0066(8)
Cl1 0.0438(4) 0.0472(5) 0.0526(5) -0.0132(4) -0.0116(3) 0.0001(3)
Si1 0.0387(4) 0.0337(4) 0.0214(3) 0.0009(3) -0.0011(3) 0.0003(3)
O2 0.0375(10) 0.0307(10) 0.0312(10) 0.0013(9) -0.0029(8) 0.0011(9)
O1 0.0388(10) 0.0332(11) 0.0227(9) 0.0002(8) -0.0027(7) 0.0010(8)
O3 0.0366(11) 0.0464(12) 0.0343(10) -0.0178(10) -0.0051(8) 0.0016(9)
N1 0.0425(14) 0.0337(13) 0.0284(11) -0.0033(10) 0.0038(10) -0.0019(11)
C9 0.0342(14) 0.0327(14) 0.0229(12) -0.0013(11) 0.0013(10) 0.0032(12)
C4 0.0467(18) 0.0350(17) 0.0396(16) -0.0042(13) 0.0110(13) -0.0020(14)
C10 0.0328(13) 0.0323(14) 0.0214(12) -0.0017(11) 0.0019(10) 0.0047(11)
C11 0.0361(14) 0.0365(16) 0.0237(12) 0.0012(11) 0.0009(10) 0.0036(12)
C6 0.057(2) 0.0348(16) 0.0337(15) -0.0059(13) 0.0002(13) -0.0083(14)
C12 0.0373(15) 0.0431(17) 0.0194(12) -0.0028(11) -0.0009(10) 0.0066(13)
C7 0.0313(14) 0.0391(16) 0.0286(13) -0.0122(12) -0.0021(11) 0.0020(12)
B1 0.0322(15) 0.0307(16) 0.0252(14) -0.0015(12) 0.0017(11) 0.0033(13)
C1 0.0463(16) 0.0316(15) 0.0275(13) -0.0006(12) -0.0020(11) -0.0040(13)
C2 0.0405(15) 0.0304(14) 0.0241(12) -0.0015(11) -0.0001(11) 0.0009(12)
C8 0.0360(14) 0.0306(14) 0.0299(13) -0.0003(12) 0.0032(11) 0.0023(12)
C5 0.066(2) 0.0334(16) 0.0385(16) -0.0101(14) 0.0132(15) -0.0073(15)
C13 0.0497(18) 0.0413(17) 0.0332(15) 0.0071(13) 0.0009(13) 0.0045(14)
C14 0.0440(17) 0.0504(19) 0.0273(14) 0.0023(13) 0.0018(12) -0.0005(14)

_geom_special_details            
;
 All esds (except the esd in the dihedral angle between two l.s. planes)
 are estimated using the full covariance matrix.  The cell esds are taken
 into account individually in the estimation of esds in distances, angles
 and torsion angles; correlations between esds in cell parameters are only
 used when they are defined by crystal symmetry.  An approximate (isotropic)
 treatment of cell esds is used for estimating esds involving l.s. planes.
;

loop_
_geom_bond_atom_site_label_1
_geom_bond_atom_site_label_2
_geom_bond_distance
_geom_bond_site_symmetry_2
_geom_bond_publ_flag
F1 C8 1.357(3) . ?
Cl1 C1 1.729(3) . ?
Si1 O1 1.674(2) . ?
Si1 C14 1.847(3) . ?
Si1 C13 1.848(3) . ?
Si1 C9 1.879(3) . ?
O2 B1 1.346(4) . ?
O2 H2 0.837(10) . ?
O1 B1 1.379(4) . ?
O3 C2 1.358(3) . ?
O3 C7 1.401(3) . ?
N1 C2 1.314(4) . ?
N1 C4 1.352(4) . ?
C9 C8 1.370(4) . ?
C9 C10 1.412(4) . ?
C4 C5 1.381(5) . ?
C4 H4 0.9500 . ?
C10 C11 1.399(4) . ?
C10 B1 1.571(4) . ?
C11 C12 1.389(4) . ?
C11 H11 0.9500 . ?
C6 C1 1.366(4) . ?
C6 C5 1.385(5) . ?
C6 H6 0.9500 . ?
C12 C7 1.376(4) . ?
C12 H12 0.9500 . ?
C7 C8 1.388(4) . ?
C1 C2 1.404(4) . ?
C5 H5 0.9500 . ?
C13 H13A 0.9800 . ?
C13 H13B 0.9800 . ?
C13 H13C 0.9800 . ?
C14 H14A 0.9800 . ?
C14 H14B 0.9800 . ?
C14 H14C 0.9800 . ?

loop_
_geom_angle_atom_site_label_1
_geom_angle_atom_site_label_2
_geom_angle_atom_site_label_3
_geom_angle
_geom_angle_site_symmetry_1
_geom_angle_site_symmetry_3
_geom_angle_publ_flag
O1 Si1 C14 109.90(14) . . ?
O1 Si1 C13 110.62(13) . . ?
C14 Si1 C13 111.24(15) . . ?
O1 Si1 C9 95.53(11) . . ?
C14 Si1 C9 113.20(13) . . ?
C13 Si1 C9 115.28(14) . . ?
B1 O2 H2 120(3) . . ?
B1 O1 Si1 112.89(18) . . ?
C2 O3 C7 117.6(2) . . ?
C2 N1 C4 117.9(3) . . ?
C8 C9 C10 118.4(2) . . ?
C8 C9 Si1 135.1(2) . . ?
C10 C9 Si1 106.52(19) . . ?
N1 C4 C5 122.8(3) . . ?
N1 C4 H4 118.6 . . ?
C5 C4 H4 118.6 . . ?
C11 C10 C9 120.3(3) . . ?
C11 C10 B1 128.1(3) . . ?
C9 C10 B1 111.5(2) . . ?
C12 C11 C10 119.8(3) . . ?
C12 C11 H11 120.1 . . ?
C10 C11 H11 120.1 . . ?
C1 C6 C5 119.0(3) . . ?
C1 C6 H6 120.5 . . ?
C5 C6 H6 120.5 . . ?
C7 C12 C11 119.6(2) . . ?
C7 C12 H12 120.2 . . ?
C11 C12 H12 120.2 . . ?
C12 C7 C8 120.6(3) . . ?
C12 C7 O3 119.7(2) . . ?
C8 C7 O3 119.6(3) . . ?
O2 B1 O1 124.6(3) . . ?
O2 B1 C10 122.1(2) . . ?
O1 B1 C10 113.2(3) . . ?
C6 C1 C2 118.8(3) . . ?
C6 C1 Cl1 121.7(2) . . ?
C2 C1 Cl1 119.4(2) . . ?
N1 C2 O3 121.0(2) . . ?
N1 C2 C1 122.9(3) . . ?
O3 C2 C1 116.1(3) . . ?
F1 C8 C9 120.5(2) . . ?
F1 C8 C7 118.2(3) . . ?
C9 C8 C7 121.3(3) . . ?
C4 C5 C6 118.6(3) . . ?
C4 C5 H5 120.7 . . ?
C6 C5 H5 120.7 . . ?
Si1 C13 H13A 109.5 . . ?
Si1 C13 H13B 109.5 . . ?
H13A C13 H13B 109.5 . . ?
Si1 C13 H13C 109.5 . . ?
H13A C13 H13C 109.5 . . ?
H13B C13 H13C 109.5 . . ?
Si1 C14 H14A 109.5 . . ?
Si1 C14 H14B 109.5 . . ?
H14A C14 H14B 109.5 . . ?
Si1 C14 H14C 109.5 . . ?
H14A C14 H14C 109.5 . . ?
H14B C14 H14C 109.5 . . ?

_refine_diff_density_max         0.633
_refine_diff_density_min         -0.432
_refine_diff_density_rms         0.059

_shelxl_version_number           2013-4

_shelx_res_file                  
;
TITL 2 in P2(1)/n
CELL  1.54178   8.4560  18.7604   9.4974   90.000   93.128   90.000
ZERR     4.00   0.0006   0.0007   0.0013    0.000    0.014    0.000
LATT   1
SYMM  1/2 - X, 1/2 + Y, 1/2 - Z
SFAC  C    H    N    O    SI   B    CL   F
UNIT  52 48 4 12 4 4 4 4
MERG   2
DFIX 0.84 0.01 O2 H2
FMAP   2
PLAN   20
ACTA
BOND   $H
L.S.  14
TEMP  -173.00
WGHT    0.051700    1.162600
FVAR       0.65952
F1    8    0.900188    0.152360   -0.097521    11.00000    0.04976    0.03514 =
         0.04257   -0.00050   -0.00247   -0.00656
MOLE    1
CL1   7    1.246146    0.182641    0.341605    11.00000    0.04385    0.04723 =
         0.05256   -0.01320   -0.01164    0.00005
SI1   5    0.654017    0.051896   -0.310282    11.00000    0.03867    0.03366 =
         0.02137    0.00094   -0.00106    0.00031
O2    4    0.488909   -0.113771   -0.129131    11.00000    0.03753    0.03074 =
         0.03122    0.00133   -0.00289    0.00108
O1    4    0.540568   -0.020578   -0.295527    11.00000    0.03881    0.03325 =
         0.02269    0.00018   -0.00266    0.00103
O3    4    0.997787    0.116422    0.170918    11.00000    0.03660    0.04638 =
         0.03430   -0.01778   -0.00507    0.00163
N1    3    0.782677    0.172535    0.265958    11.00000    0.04254    0.03369 =
         0.02835   -0.00326    0.00384   -0.00185
C9    1    0.746511    0.047328   -0.126074    11.00000    0.03416    0.03269 =
         0.02287   -0.00132    0.00126    0.00320
C4    1    0.729766    0.220401    0.358908    11.00000    0.04669    0.03495 =
         0.03959   -0.00418    0.01097   -0.00202
AFIX  43
H4    2    0.619035    0.228724    0.360186    11.00000   -1.20000
AFIX   0
C10   1    0.691742   -0.016340   -0.066241    11.00000    0.03281    0.03231 =
         0.02137   -0.00167    0.00192    0.00475
C11   1    0.742780   -0.035739    0.071054    11.00000    0.03607    0.03649 =
         0.02368    0.00124    0.00089    0.00356
AFIX  43
H11   2    0.708399   -0.079342    0.110043    11.00000   -1.20000
AFIX   0
C6    1    0.991415    0.246244    0.448837    11.00000    0.05664    0.03481 =
         0.03375   -0.00590    0.00023   -0.00831
AFIX  43
H6    2    1.063181    0.271064    0.511748    11.00000   -1.20000
AFIX   0
C12   1    0.843902    0.008988    0.150137    11.00000    0.03730    0.04311 =
         0.01937   -0.00275   -0.00090    0.00659
AFIX  43
H12   2    0.879645   -0.004016    0.243175    11.00000   -1.20000
AFIX   0
C7    1    0.892006    0.072265    0.092883    11.00000    0.03131    0.03909 =
         0.02863   -0.01217   -0.00209    0.00199
B1    6    0.565657   -0.054659   -0.167669    11.00000    0.03218    0.03066 =
         0.02516   -0.00146    0.00167    0.00330
C1    1    1.046074    0.198741    0.353893    11.00000    0.04627    0.03163 =
         0.02751   -0.00064   -0.00200   -0.00402
C2    1    0.936300    0.162720    0.263349    11.00000    0.04052    0.03039 =
         0.02409   -0.00146   -0.00010    0.00089
C8    1    0.845609    0.090345   -0.044898    11.00000    0.03596    0.03056 =
         0.02986   -0.00028    0.00318    0.00228
C5    1    0.829883    0.257684    0.452024    11.00000    0.06610    0.03338 =
         0.03855   -0.01007    0.01323   -0.00726
AFIX  43
H5    2    0.788812    0.290491    0.516907    11.00000   -1.20000
AFIX   0
C13   1    0.530445    0.131406   -0.349585    11.00000    0.04973    0.04127 =
         0.03315    0.00709    0.00092    0.00453
AFIX  33
H13A  2    0.455743    0.137823   -0.275264    11.00000   -1.50000
H13B  2    0.471607    0.125000   -0.440483    11.00000   -1.50000
H13C  2    0.598441    0.173567   -0.353853    11.00000   -1.50000
AFIX   0
C14   1    0.797324    0.037386   -0.447366    11.00000    0.04396    0.05038 =
         0.02732    0.00231    0.00175   -0.00048
AFIX  33
H14A  2    0.860582   -0.005217   -0.424233    11.00000   -1.50000
H14B  2    0.867339    0.078868   -0.451641    11.00000   -1.50000
H14C  2    0.740106    0.030808   -0.538977    11.00000   -1.50000
AFIX   0
H2    2    0.405853   -0.126273   -0.174358    11.00000   -1.50000
HKLF    4

REM  2 in P2(1)/n
REM R1 =  0.0498 for    2420 Fo > 4sig(Fo)  and  0.0679 for all    3114 data
REM    193 parameters refined using      1 restraints

END

WGHT      0.0512      1.1737

REM Highest difference peak  0.633,  deepest hole -0.432,  1-sigma level  0.059
Q1    1   1.1880  0.1671  0.4206  11.00000  0.05    0.63
Q2    1   0.7042  0.0364 -0.4166  11.00000  0.05    0.34
Q3    1   0.6924  0.0233 -0.0653  11.00000  0.05    0.28
Q4    1   0.6355 -0.0290 -0.1098  11.00000  0.05    0.27
Q5    1   0.6802  0.0486 -0.1644  11.00000  0.05    0.26
Q6    1   1.0014  0.1766  0.3074  11.00000  0.05    0.25
Q7    1   0.7540  0.0018  0.1163  11.00000  0.05    0.24
Q8    1   0.6037 -0.0083 -0.3423  11.00000  0.05    0.24
Q9    1   0.6374  0.1035 -0.3179  11.00000  0.05    0.23
Q10   1   0.5273 -0.0600 -0.3309  11.00000  0.05    0.23
Q11   1   1.0580  0.2592  0.3604  11.00000  0.05    0.23
Q12   1   0.7611  0.2108  0.1943  11.00000  0.05    0.22
Q13   1   1.0187  0.2011  0.4250  11.00000  0.05    0.22
Q14   1   0.8212  0.0838  0.0338  11.00000  0.05    0.22
Q15   1   0.7366  0.0622 -0.2044  11.00000  0.05    0.21
Q16   1   0.8208  0.0522 -0.1028  11.00000  0.05    0.21
Q17   1   0.9422  0.1038  0.2358  11.00000  0.05    0.21
Q18   1   0.7463  0.0107 -0.1148  11.00000  0.05    0.21
Q19   1   0.7538  0.2712  0.3988  11.00000  0.05    0.21
Q20   1   0.7223 -0.0254 -0.0138  11.00000  0.05    0.21
;
_shelx_res_checksum              58406

_exptl_crystal_recrystallization_method 
'Re-crystallisation from solvent: acetone'
####################################################################### 
# 
# This file contains crystal structure data downloaded from the 
# Cambridge Structural Database (CSD) hosted by the Cambridge 
# Crystallographic Data Centre (CCDC).
# 
# Full information about CCDC data access policies and citation 
# guidelines are available at http://www.ccdc.cam.ac.uk/access/V1 
# 
# Audit and citation data items may have been added by the CCDC. 
# Please retain this information to preserve the provenance of 
# this file and to allow appropriate attribution of the data. 
# 
#######################################################################

data_2_CCDC2
_database_code_depnum_ccdc_archive 'CCDC 2068348'
loop_
_audit_author_name
_audit_author_address
'Krzysztof Durka'
;Warsaw University of Technology, Faculty of Chemistry
Poland
;
_audit_update_record             
;
2021-03-05 deposited with the CCDC.	2021-07-09 downloaded from the CCDC.
;

_audit_creation_method           SHELXL-2013
_chemical_name_systematic        
;
7-Chloro-6-(phenylsulfonyloxy)-1,1-dimethyl-3-hydroxybenzo-1,2,3-siloxaborole 
;
_chemical_name_common            ?
_chemical_melting_point          ?
_chemical_formula_moiety         'C14 H14 B Cl O5 S Si'
_chemical_formula_sum            'C14 H14 B Cl O5 S Si'
_chemical_formula_weight         368.66

loop_
_atom_type_symbol
_atom_type_description
_atom_type_scat_dispersion_real
_atom_type_scat_dispersion_imag
_atom_type_scat_source
C C 0.0181 0.0091 'International Tables Vol C Tables 4.2.6.8 and 6.1.1.4'
H H 0.0000 0.0000 'International Tables Vol C Tables 4.2.6.8 and 6.1.1.4'
B B 0.0090 0.0039 'International Tables Vol C Tables 4.2.6.8 and 6.1.1.4'
O O 0.0492 0.0322 'International Tables Vol C Tables 4.2.6.8 and 6.1.1.4'
Si Si 0.2541 0.3302 'International Tables Vol C Tables 4.2.6.8 and 6.1.1.4'
S S 0.3331 0.5567 'International Tables Vol C Tables 4.2.6.8 and 6.1.1.4'
Cl Cl 0.3639 0.7018 'International Tables Vol C Tables 4.2.6.8 and 6.1.1.4'

_space_group_crystal_system      monoclinic
_space_group_IT_number           14
_space_group_name_H-M_alt        'P 21/c'
_space_group_name_Hall           '-P 2ybc'

_shelx_space_group_comment       
;
The symmetry employed for this shelxl refinement is uniquely defined
by the following loop, which should always be used as a source of
symmetry information in preference to the above space-group names.
They are only intended as comments.
;

loop_
_space_group_symop_operation_xyz
'x, y, z'
'-x, y+1/2, -z+1/2'
'-x, -y, -z'
'x, -y-1/2, z-1/2'

_cell_length_a                   11.13570(10)
_cell_length_b                   7.93410(10)
_cell_length_c                   18.6956(2)
_cell_angle_alpha                90
_cell_angle_beta                 93.4180(10)
_cell_angle_gamma                90
_cell_volume                     1648.85(3)
_cell_formula_units_Z            4
_cell_measurement_temperature    100(2)
_cell_measurement_reflns_used    10174
_cell_measurement_theta_min      3.9690
_cell_measurement_theta_max      76.7640

_exptl_crystal_description       block
_exptl_crystal_colour            colorless
_exptl_crystal_density_diffrn    1.485
_exptl_crystal_F_000             760
_exptl_absorpt_coefficient_mu    4.126
_exptl_crystal_size_max          0.2225
_exptl_crystal_size_mid          0.1433
_exptl_crystal_size_min          0.1178
loop_
_exptl_crystal_face_index_h
_exptl_crystal_face_index_k
_exptl_crystal_face_index_l
_exptl_crystal_face_perp_dist
_exptl_oxdiff_crystal_face_indexfrac_h
_exptl_oxdiff_crystal_face_indexfrac_k
_exptl_oxdiff_crystal_face_indexfrac_l
_exptl_oxdiff_crystal_face_x
_exptl_oxdiff_crystal_face_y
_exptl_oxdiff_crystal_face_z
-3 4 4 0.1043 -3.2152 4.3152 4.1939 -0.1673 -0.6965 0.6977
1 5 -1 0.1155 0.7307 5.1166 -0.7368 -0.0249 -0.1015 0.9945
6 -1 -7 0.0644 5.9158 -0.5263 -7.4535 0.2313 0.9657 0.1182
1 5 2 0.1130 1.2403 4.9493 2.4886 0.2108 -0.2474 0.9457
0 0 -12 0.0659 0.2108 -0.1440 -12.1217 -0.6472 0.7570 0.0905
-1 -4 -8 0.0592 -0.8344 -3.8193 -7.9123 -0.4814 0.5638 -0.6711
-1 -3 10 0.0649 -1.0045 -3.0931 9.6410 0.4639 -0.5420 -0.7007
-5 -1 9 0.0741 -5.0190 -0.9813 9.0090 -0.0299 -0.9240 -0.3957
1 1 12 0.0705 0.9971 0.9918 12.0261 0.7617 -0.6848 0.1013
-7 2 0 0.0851 -7.0090 2.0440 -0.0195 -0.7819 -0.6660 0.2112
7 0 -1 0.0647 7.0152 -0.0368 -0.9858 0.7022 0.6461 0.1785
-7 0 1 0.0531 -7.0152 0.0368 0.9858 -0.7022 -0.6461 -0.1785
_exptl_absorpt_correction_T_min  0.970
_exptl_absorpt_correction_T_max  0.980
_exptl_absorpt_correction_type   gaussian
_exptl_absorpt_process_details   
;
CrysAlisPro, Agilent Technologies,
Version 1.171.37.33 (release 27-03-2014 CrysAlis171 .NET)
(compiled Mar 27 2014,17:12:48)
Numerical absorption correction based on gaussian integration over
			a multifaceted crystal model
Empirical absorption correction using spherical harmonics,
 implemented in SCALE3 ABSPACK scaling algorithm.
;

_diffrn_ambient_temperature      100(2)
_diffrn_ambient_environment      air
_diffrn_source                   'sealed X-ray tube'
_diffrn_source_type              'SuperNova (Cu) X-ray Source'
_diffrn_radiation_probe          x-ray
_diffrn_radiation_type           'Cu K\a'
_diffrn_radiation_wavelength     1.54184
_diffrn_radiation_monochromator  mirror
_diffrn_measurement_device       'four-circle diffractometer'
_diffrn_measurement_device_type  'SuperNova, Dual, Cu at zero, Atlas'
_diffrn_detector                 'CCD plate'
_diffrn_detector_type            Atlas
_diffrn_detector_area_resol_mean 5.2195
_diffrn_reflns_number            13776
_diffrn_reflns_av_unetI/netI     0.0189
_diffrn_reflns_av_R_equivalents  0.0282
_diffrn_reflns_limit_h_min       -13
_diffrn_reflns_limit_h_max       13
_diffrn_reflns_limit_k_min       -7
_diffrn_reflns_limit_k_max       9
_diffrn_reflns_limit_l_min       -23
_diffrn_reflns_limit_l_max       23
_diffrn_reflns_theta_min         3.977
_diffrn_reflns_theta_max         76.781
_diffrn_reflns_theta_full        67.679
_diffrn_measured_fraction_theta_max 0.990
_diffrn_measured_fraction_theta_full 0.998
_diffrn_reflns_Laue_measured_fraction_max 0.990
_diffrn_reflns_Laue_measured_fraction_full 0.998
_diffrn_reflns_point_group_measured_fraction_max 0.990
_diffrn_reflns_point_group_measured_fraction_full 0.998
_reflns_number_total             3430
_reflns_number_gt                3262
_reflns_threshold_expression     'I > 2\s(I)'
_reflns_Friedel_coverage         0.000
_reflns_Friedel_fraction_max     .
_reflns_Friedel_fraction_full    .

_reflns_special_details          
;
 Reflections were merged by SHELXL according to the crystal
 class for the calculation of statistics and refinement.
 
 _reflns_Friedel_fraction is defined as the number of unique
 Friedel pairs measured divided by the number that would be
 possible theoretically, ignoring centric projections and
 systematic absences.
;

_computing_structure_refinement  'SHELXL-2013 (Sheldrick, 2013)'
_computing_data_collection       
;
CrysAlisPro, Agilent Technologies,
Version 1.171.37.33 (release 27-03-2014 CrysAlis171 .NET)
(compiled Mar 27 2014,17:12:48)
;
_computing_cell_refinement       
;
CrysAlisPro, Agilent Technologies,
Version 1.171.37.33 (release 27-03-2014 CrysAlis171 .NET)
(compiled Mar 27 2014,17:12:48)
;
_computing_data_reduction        
;
CrysAlisPro, Agilent Technologies,
Version 1.171.37.33 (release 27-03-2014 CrysAlis171 .NET)
(compiled Mar 27 2014,17:12:48)
;

_refine_ls_structure_factor_coef Fsqd
_refine_ls_matrix_type           full
_refine_ls_weighting_scheme      calc
_refine_ls_weighting_details     
'w=1/[\s^2^(Fo^2^)+(0.0496P)^2^+0.8302P] where P=(Fo^2^+2Fc^2^)/3'
_atom_sites_solution_hydrogens   geom
_refine_ls_hydrogen_treatment    constr
_refine_ls_extinction_method     none
_refine_ls_extinction_coef       .
_refine_ls_number_reflns         3430
_refine_ls_number_parameters     208
_refine_ls_number_restraints     0
_refine_ls_R_factor_all          0.0304
_refine_ls_R_factor_gt           0.0290
_refine_ls_wR_factor_ref         0.0833
_refine_ls_wR_factor_gt          0.0821
_refine_ls_goodness_of_fit_ref   1.050
_refine_ls_restrained_S_all      1.050
_refine_ls_shift/su_max          0.000
_refine_ls_shift/su_mean         0.000

loop_
_atom_site_label
_atom_site_type_symbol
_atom_site_fract_x
_atom_site_fract_y
_atom_site_fract_z
_atom_site_U_iso_or_equiv
_atom_site_adp_type
_atom_site_occupancy
_atom_site_site_symmetry_order
_atom_site_calc_flag
_atom_site_refinement_flags_posn
_atom_site_refinement_flags_adp
_atom_site_refinement_flags_occupancy
_atom_site_disorder_assembly
_atom_site_disorder_group
Cl1 Cl 0.01931(3) 0.07302(4) 0.09879(2) 0.02007(10) Uani 1 1 d . . . . .
Si1 Si 0.30383(3) 0.19590(5) 0.04447(2) 0.01368(10) Uani 1 1 d . . . . .
S1 S -0.19060(3) 0.35240(5) 0.19077(2) 0.01802(10) Uani 1 1 d . . . . .
O4 O 0.39053(9) 0.36493(14) 0.02804(6) 0.0181(2) Uani 1 1 d . . . . .
O5 O 0.38812(9) 0.66812(14) 0.02946(6) 0.0221(2) Uani 1 1 d . . . . .
H5 H 0.4574 0.6522 0.0153 0.033 Uiso 1 1 calc R U . . .
O3 O -0.14535(9) 0.36265(14) 0.11055(5) 0.0191(2) Uani 1 1 d . . . . .
O1 O -0.08771(10) 0.33304(15) 0.23922(6) 0.0257(3) Uani 1 1 d . . . . .
C8 C 0.20287(12) 0.49777(19) 0.06380(7) 0.0161(3) Uani 1 1 d . . . . .
O2 O -0.28326(11) 0.22894(15) 0.18596(7) 0.0306(3) Uani 1 1 d . . . . .
C9 C 0.11915(13) 0.6231(2) 0.07704(8) 0.0185(3) Uani 1 1 d . . . . .
H9 H 0.1409 0.7386 0.0742 0.022 Uiso 1 1 calc R U . . .
C13 C 0.37673(14) 0.0693(2) 0.11734(8) 0.0207(3) Uani 1 1 d . . . . .
H13A H 0.3883 0.1388 0.1605 0.031 Uiso 1 1 calc R U . . .
H13B H 0.4549 0.0292 0.1029 0.031 Uiso 1 1 calc R U . . .
H13C H 0.3257 -0.0275 0.1273 0.031 Uiso 1 1 calc R U . . .
C14 C 0.27775(14) 0.0723(2) -0.03837(8) 0.0208(3) Uani 1 1 d . . . . .
H14A H 0.2389 0.1436 -0.0758 0.031 Uiso 1 1 calc R U . . .
H14B H 0.2256 -0.0239 -0.0292 0.031 Uiso 1 1 calc R U . . .
H14C H 0.3548 0.0314 -0.0542 0.031 Uiso 1 1 calc R U . . .
C7 C 0.17228(12) 0.32633(18) 0.06984(7) 0.0142(3) Uani 1 1 d . . . . .
C4 C -0.23916(14) 0.83823(19) 0.24061(8) 0.0199(3) Uani 1 1 d . . . . .
H4 H -0.1927 0.9298 0.2598 0.024 Uiso 1 1 calc R U . . .
C3 C -0.36052(14) 0.8609(2) 0.22116(8) 0.0209(3) Uani 1 1 d . . . . .
H3 H -0.3968 0.9677 0.2278 0.025 Uiso 1 1 calc R U . . .
C12 C 0.05783(12) 0.28315(18) 0.08906(7) 0.0147(3) Uani 1 1 d . . . . .
B1 B 0.33453(14) 0.5189(2) 0.03896(8) 0.0172(3) Uani 1 1 d . . . . .
C6 C -0.25594(12) 0.55121(18) 0.20239(7) 0.0150(3) Uani 1 1 d . . . . .
C11 C -0.02632(12) 0.40900(19) 0.09991(7) 0.0162(3) Uani 1 1 d . . . . .
C1 C -0.37708(13) 0.57233(19) 0.18192(8) 0.0172(3) Uani 1 1 d . . . . .
H1 H -0.4232 0.4818 0.1615 0.021 Uiso 1 1 calc R U . . .
C5 C -0.18569(13) 0.68200(19) 0.23201(7) 0.0172(3) Uani 1 1 d . . . . .
H5A H -0.1032 0.6646 0.2460 0.021 Uiso 1 1 calc R U . . .
C2 C -0.42910(13) 0.7286(2) 0.19209(8) 0.0201(3) Uani 1 1 d . . . . .
H2 H -0.5120 0.7453 0.1791 0.024 Uiso 1 1 calc R U . . .
C10 C 0.00382(13) 0.57802(19) 0.09436(8) 0.0186(3) Uani 1 1 d . . . . .
H10 H -0.0542 0.6627 0.1024 0.022 Uiso 1 1 calc R U . . .

loop_
_atom_site_aniso_label
_atom_site_aniso_U_11
_atom_site_aniso_U_22
_atom_site_aniso_U_33
_atom_site_aniso_U_23
_atom_site_aniso_U_13
_atom_site_aniso_U_12
Cl1 0.01698(17) 0.01548(19) 0.02818(19) -0.00275(13) 0.00505(13) -0.00232(12)
Si1 0.01090(18) 0.0142(2) 0.01597(18) 0.00003(13) 0.00143(13) 0.00200(13)
S1 0.01480(18) 0.01537(19) 0.02454(18) 0.00304(13) 0.00661(13) 0.00319(13)
O4 0.0123(5) 0.0172(5) 0.0251(5) 0.0001(4) 0.0038(4) 0.0005(4)
O5 0.0156(5) 0.0169(5) 0.0346(6) -0.0012(4) 0.0085(4) -0.0007(4)
O3 0.0104(5) 0.0249(6) 0.0224(5) -0.0044(4) 0.0032(4) 0.0002(4)
O1 0.0235(6) 0.0299(6) 0.0241(5) 0.0071(5) 0.0040(4) 0.0127(5)
C8 0.0150(6) 0.0175(7) 0.0159(6) 0.0012(5) 0.0014(5) 0.0013(5)
O2 0.0245(6) 0.0159(6) 0.0532(8) -0.0004(5) 0.0169(5) -0.0017(5)
C9 0.0183(7) 0.0153(7) 0.0222(7) 0.0013(6) 0.0033(5) 0.0023(6)
C13 0.0202(7) 0.0226(8) 0.0192(6) 0.0007(6) 0.0003(5) 0.0077(6)
C14 0.0195(7) 0.0242(8) 0.0189(6) -0.0037(6) 0.0019(5) 0.0015(6)
C7 0.0127(6) 0.0164(7) 0.0132(6) -0.0004(5) -0.0003(5) 0.0023(5)
C4 0.0243(7) 0.0174(7) 0.0180(6) 0.0003(5) 0.0020(5) -0.0042(6)
C3 0.0249(8) 0.0166(7) 0.0217(7) 0.0038(6) 0.0058(6) 0.0044(6)
C12 0.0141(6) 0.0159(7) 0.0141(6) -0.0009(5) -0.0002(5) 0.0010(5)
B1 0.0149(7) 0.0181(8) 0.0185(7) -0.0004(6) 0.0012(5) 0.0008(6)
C6 0.0143(6) 0.0153(7) 0.0158(6) 0.0020(5) 0.0036(5) 0.0016(5)
C11 0.0109(6) 0.0217(8) 0.0159(6) -0.0011(5) 0.0016(5) 0.0007(5)
C1 0.0140(6) 0.0183(8) 0.0193(6) 0.0011(5) 0.0015(5) -0.0012(5)
C5 0.0149(6) 0.0210(7) 0.0158(6) 0.0024(5) 0.0008(5) -0.0010(6)
C2 0.0151(6) 0.0210(8) 0.0241(7) 0.0059(6) 0.0005(5) 0.0046(6)
C10 0.0166(7) 0.0180(8) 0.0216(7) 0.0001(5) 0.0040(5) 0.0057(5)

_geom_special_details            
;
 All esds (except the esd in the dihedral angle between two l.s. planes)
 are estimated using the full covariance matrix.  The cell esds are taken
 into account individually in the estimation of esds in distances, angles
 and torsion angles; correlations between esds in cell parameters are only
 used when they are defined by crystal symmetry.  An approximate (isotropic)
 treatment of cell esds is used for estimating esds involving l.s. planes.
;

loop_
_geom_bond_atom_site_label_1
_geom_bond_atom_site_label_2
_geom_bond_distance
_geom_bond_site_symmetry_2
_geom_bond_publ_flag
Cl1 C12 1.7338(15) . ?
Si1 O4 1.6912(11) . ?
Si1 C13 1.8417(15) . ?
Si1 C14 1.8416(15) . ?
Si1 C7 1.8774(14) . ?
S1 O2 1.4217(12) . ?
S1 O1 1.4259(12) . ?
S1 O3 1.6124(10) . ?
S1 C6 1.7560(15) . ?
O4 B1 1.392(2) . ?
O5 B1 1.342(2) . ?
O5 H5 0.8400 . ?
O3 C11 1.4011(16) . ?
C8 C9 1.395(2) . ?
C8 C7 1.408(2) . ?
C8 B1 1.573(2) . ?
C9 C10 1.390(2) . ?
C9 H9 0.9500 . ?
C13 H13A 0.9800 . ?
C13 H13B 0.9800 . ?
C13 H13C 0.9800 . ?
C14 H14A 0.9800 . ?
C14 H14B 0.9800 . ?
C14 H14C 0.9800 . ?
C7 C12 1.3876(19) . ?
C4 C3 1.390(2) . ?
C4 C5 1.389(2) . ?
C4 H4 0.9500 . ?
C3 C2 1.390(2) . ?
C3 H3 0.9500 . ?
C12 C11 1.392(2) . ?
C6 C1 1.3902(19) . ?
C6 C5 1.394(2) . ?
C11 C10 1.388(2) . ?
C1 C2 1.387(2) . ?
C1 H1 0.9500 . ?
C5 H5A 0.9500 . ?
C2 H2 0.9500 . ?
C10 H10 0.9500 . ?

loop_
_geom_angle_atom_site_label_1
_geom_angle_atom_site_label_2
_geom_angle_atom_site_label_3
_geom_angle
_geom_angle_site_symmetry_1
_geom_angle_site_symmetry_3
_geom_angle_publ_flag
O4 Si1 C13 109.61(6) . . ?
O4 Si1 C14 109.42(6) . . ?
C13 Si1 C14 111.84(7) . . ?
O4 Si1 C7 94.09(6) . . ?
C13 Si1 C7 115.47(6) . . ?
C14 Si1 C7 114.81(7) . . ?
O2 S1 O1 121.24(8) . . ?
O2 S1 O3 104.00(7) . . ?
O1 S1 O3 108.21(6) . . ?
O2 S1 C6 108.80(7) . . ?
O1 S1 C6 109.96(7) . . ?
O3 S1 C6 102.98(6) . . ?
B1 O4 Si1 113.81(9) . . ?
B1 O5 H5 109.5 . . ?
C11 O3 S1 119.74(9) . . ?
C9 C8 C7 120.45(13) . . ?
C9 C8 B1 128.38(14) . . ?
C7 C8 B1 111.14(13) . . ?
C10 C9 C8 119.64(14) . . ?
C10 C9 H9 120.2 . . ?
C8 C9 H9 120.2 . . ?
Si1 C13 H13A 109.5 . . ?
Si1 C13 H13B 109.5 . . ?
H13A C13 H13B 109.5 . . ?
Si1 C13 H13C 109.5 . . ?
H13A C13 H13C 109.5 . . ?
H13B C13 H13C 109.5 . . ?
Si1 C14 H14A 109.5 . . ?
Si1 C14 H14B 109.5 . . ?
H14A C14 H14B 109.5 . . ?
Si1 C14 H14C 109.5 . . ?
H14A C14 H14C 109.5 . . ?
H14B C14 H14C 109.5 . . ?
C12 C7 C8 119.31(13) . . ?
C12 C7 Si1 132.21(11) . . ?
C8 C7 Si1 108.42(10) . . ?
C3 C4 C5 120.14(14) . . ?
C3 C4 H4 119.9 . . ?
C5 C4 H4 119.9 . . ?
C4 C3 C2 120.51(14) . . ?
C4 C3 H3 119.7 . . ?
C2 C3 H3 119.7 . . ?
C7 C12 C11 119.81(14) . . ?
C7 C12 Cl1 120.09(11) . . ?
C11 C12 Cl1 120.09(11) . . ?
O5 B1 O4 123.23(13) . . ?
O5 B1 C8 124.23(14) . . ?
O4 B1 C8 112.54(13) . . ?
C1 C6 C5 122.13(14) . . ?
C1 C6 S1 118.47(11) . . ?
C5 C6 S1 119.40(11) . . ?
C10 C11 C12 120.94(13) . . ?
C10 C11 O3 119.95(13) . . ?
C12 C11 O3 118.88(13) . . ?
C2 C1 C6 118.46(14) . . ?
C2 C1 H1 120.8 . . ?
C6 C1 H1 120.8 . . ?
C4 C5 C6 118.43(13) . . ?
C4 C5 H5A 120.8 . . ?
C6 C5 H5A 120.8 . . ?
C1 C2 C3 120.31(13) . . ?
C1 C2 H2 119.8 . . ?
C3 C2 H2 119.8 . . ?
C11 C10 C9 119.80(13) . . ?
C11 C10 H10 120.1 . . ?
C9 C10 H10 120.1 . . ?

_refine_diff_density_max         0.406
_refine_diff_density_min         -0.412
_refine_diff_density_rms         0.055

_shelxl_version_number           2013-4

_shelx_res_file                  
;
TITL 2 in P2(1)/c
CELL  1.54178  11.1357   7.9341  18.6956   90.000   93.418   90.000
ZERR     4.00   0.0001   0.0001   0.0002    0.000    0.001    0.000
LATT   1
SYMM  - X, 1/2 + Y, 1/2 - Z
SFAC  C    H    B    O    SI   S    CL
UNIT  56 56 4 20 4 4 4
MERG   2
FMAP   2
PLAN   20
ACTA
BOND   $H
L.S.  14
TEMP  -173.00
WGHT    0.049600    0.830200
FVAR       0.19501
MOLE    1
CL1   7    0.019308    0.073016    0.098789    11.00000    0.01698    0.01548 =
         0.02818   -0.00275    0.00505   -0.00232
SI1   5    0.303829    0.195901    0.044475    11.00000    0.01090    0.01425 =
         0.01597    0.00003    0.00143    0.00200
S1    6   -0.190601    0.352404    0.190768    11.00000    0.01480    0.01537 =
         0.02454    0.00304    0.00661    0.00319
O4    4    0.390525    0.364925    0.028040    11.00000    0.01228    0.01717 =
         0.02515    0.00008    0.00380    0.00046
O5    4    0.388117    0.668117    0.029457    11.00000    0.01560    0.01685 =
         0.03463   -0.00123    0.00845   -0.00074
AFIX  83
H5    2    0.457394    0.652238    0.015283    11.00000   -1.50000
AFIX   0
O3    4   -0.145349    0.362650    0.110550    11.00000    0.01037    0.02487 =
         0.02237   -0.00444    0.00319    0.00017
O1    4   -0.087707    0.333037    0.239222    11.00000    0.02349    0.02988 =
         0.02413    0.00707    0.00395    0.01271
C8    1    0.202869    0.497772    0.063804    11.00000    0.01501    0.01751 =
         0.01591    0.00123    0.00144    0.00132
O2    4   -0.283261    0.228943    0.185961    11.00000    0.02451    0.01585 =
         0.05318   -0.00039    0.01686   -0.00168
C9    1    0.119153    0.623083    0.077036    11.00000    0.01832    0.01529 =
         0.02220    0.00127    0.00328    0.00232
AFIX  43
H9    2    0.140859    0.738584    0.074221    11.00000   -1.20000
AFIX   0
C13   1    0.376725    0.069296    0.117337    11.00000    0.02021    0.02257 =
         0.01922    0.00069    0.00029    0.00766
AFIX  33
H13A  2    0.388336    0.138786    0.160532    11.00000   -1.50000
H13B  2    0.454947    0.029228    0.102923    11.00000   -1.50000
H13C  2    0.325683   -0.027498    0.127329    11.00000   -1.50000
AFIX   0
C14   1    0.277751    0.072296   -0.038371    11.00000    0.01950    0.02420 =
         0.01894   -0.00373    0.00193    0.00152
AFIX  33
H14A  2    0.238916    0.143638   -0.075776    11.00000   -1.50000
H14B  2    0.225611   -0.023878   -0.029230    11.00000   -1.50000
H14C  2    0.354849    0.031352   -0.054193    11.00000   -1.50000
AFIX   0
C7    1    0.172278    0.326328    0.069839    11.00000    0.01272    0.01642 =
         0.01324   -0.00040   -0.00026    0.00226
C4    1   -0.239162    0.838233    0.240609    11.00000    0.02433    0.01738 =
         0.01796    0.00034    0.00201   -0.00420
AFIX  43
H4    2   -0.192706    0.929811    0.259829    11.00000   -1.20000
AFIX   0
C3    1   -0.360518    0.860910    0.221156    11.00000    0.02492    0.01657 =
         0.02165    0.00380    0.00580    0.00439
AFIX  43
H3    2   -0.396844    0.967672    0.227787    11.00000   -1.20000
AFIX   0
C12   1    0.057829    0.283146    0.089056    11.00000    0.01410    0.01590 =
         0.01412   -0.00090   -0.00024    0.00096
B1    3    0.334529    0.518899    0.038957    11.00000    0.01491    0.01815 =
         0.01847   -0.00043    0.00120    0.00082
C6    1   -0.255937    0.551208    0.202391    11.00000    0.01429    0.01527 =
         0.01584    0.00198    0.00357    0.00158
C11   1   -0.026320    0.409001    0.099906    11.00000    0.01094    0.02173 =
         0.01593   -0.00107    0.00163    0.00070
C1    1   -0.377080    0.572332    0.181925    11.00000    0.01401    0.01834 =
         0.01934    0.00115    0.00154   -0.00117
AFIX  43
H1    2   -0.423151    0.481777    0.161451    11.00000   -1.20000
AFIX   0
C5    1   -0.185692    0.681999    0.232008    11.00000    0.01489    0.02096 =
         0.01575    0.00243    0.00084   -0.00103
AFIX  43
H5A   2   -0.103194    0.664649    0.245975    11.00000   -1.20000
AFIX   0
C2    1   -0.429103    0.728626    0.192087    11.00000    0.01515    0.02098 =
         0.02413    0.00585    0.00049    0.00456
AFIX  43
H2    2   -0.512030    0.745348    0.179113    11.00000   -1.20000
AFIX   0
C10   1    0.003821    0.578023    0.094359    11.00000    0.01663    0.01799 =
         0.02159    0.00012    0.00402    0.00566
AFIX  43
H10   2   -0.054201    0.662668    0.102377    11.00000   -1.20000
AFIX   0
HKLF    4

REM  2 in P2(1)/c
REM R1 =  0.0290 for    3262 Fo > 4sig(Fo)  and  0.0304 for all    3430 data
REM    208 parameters refined using      0 restraints

END

WGHT      0.0438      0.9237

REM Highest difference peak  0.406,  deepest hole -0.412,  1-sigma level  0.055
Q1    1   0.2643  0.5136  0.0517  11.00000  0.05    0.41
Q2    1  -0.2246  0.4591  0.1903  11.00000  0.05    0.38
Q3    1   0.3410  0.1268  0.0822  11.00000  0.05    0.34
Q4    1  -0.2236  0.6196  0.2178  11.00000  0.05    0.32
Q5    1  -0.0153  0.4987  0.0867  11.00000  0.05    0.32
Q6    1   0.2164  0.2335  0.0607  11.00000  0.05    0.31
Q7    1   0.1760  0.4129  0.0614  11.00000  0.05    0.31
Q8    1  -0.3943  0.7860  0.2086  11.00000  0.05    0.30
Q9    1   0.1227  0.3040  0.0702  11.00000  0.05    0.29
Q10   1   0.2838  0.1313 -0.0014  11.00000  0.05    0.29
Q11   1  -0.4004  0.6566  0.1905  11.00000  0.05    0.28
Q12   1   0.0118  0.3516  0.0929  11.00000  0.05    0.28
Q13   1   0.1581  0.5660  0.0664  11.00000  0.05    0.27
Q14   1  -0.3049  0.5742  0.1789  11.00000  0.05    0.26
Q15   1  -0.2173  0.7596  0.2315  11.00000  0.05    0.25
Q16   1   0.0631  0.6028  0.0877  11.00000  0.05    0.25
Q17   1  -0.2968  0.8518  0.2232  11.00000  0.05    0.25
Q18   1  -0.1192  0.4172  0.2192  11.00000  0.05    0.24
Q19   1  -0.2400  0.2684  0.1745  11.00000  0.05    0.24
Q20   1  -0.0940  0.3900  0.1085  11.00000  0.05    0.21
;
_shelx_res_checksum              54587

_exptl_crystal_recrystallization_method 
'Re-crystallisation from solvent: acetone'
####################################################################### 
# 
# This file contains crystal structure data downloaded from the 
# Cambridge Structural Database (CSD) hosted by the Cambridge 
# Crystallographic Data Centre (CCDC).
# 
# Full information about CCDC data access policies and citation 
# guidelines are available at http://www.ccdc.cam.ac.uk/access/V1 
# 
# Audit and citation data items may have been added by the CCDC. 
# Please retain this information to preserve the provenance of 
# this file and to allow appropriate attribution of the data. 
# 
#######################################################################

data_9h
_database_code_depnum_ccdc_archive 'CCDC 2077619'
loop_
_audit_author_name
_audit_author_address
'Krzysztof Durka'
;Warsaw University of Technology, Faculty of Chemistry
Poland
;
_audit_update_record             
;
2021-04-14 deposited with the CCDC.	2021-07-09 downloaded from the CCDC.
;

_audit_creation_method           SHELXL-2013
_chemical_name_systematic        
;
 ?
;
_chemical_name_common            ?
_chemical_melting_point          ?
_chemical_formula_moiety         'C60 H52 B4 Cl4 F12 O20 S4 Si4'
_chemical_formula_sum            'C60 H52 B4 Cl4 F12 O20 S4 Si4'
_chemical_formula_weight         1746.65

loop_
_atom_type_symbol
_atom_type_description
_atom_type_scat_dispersion_real
_atom_type_scat_dispersion_imag
_atom_type_scat_source
C C 0.0033 0.0016 'International Tables Vol C Tables 4.2.6.8 and 6.1.1.4'
H H 0.0000 0.0000 'International Tables Vol C Tables 4.2.6.8 and 6.1.1.4'
O O 0.0106 0.0060 'International Tables Vol C Tables 4.2.6.8 and 6.1.1.4'
S S 0.1246 0.1234 'International Tables Vol C Tables 4.2.6.8 and 6.1.1.4'
F F 0.0171 0.0103 'International Tables Vol C Tables 4.2.6.8 and 6.1.1.4'
Cl Cl 0.1484 0.1585 'International Tables Vol C Tables 4.2.6.8 and 6.1.1.4'
Si Si 0.0817 0.0704 'International Tables Vol C Tables 4.2.6.8 and 6.1.1.4'
B B 0.0013 0.0007 'International Tables Vol C Tables 4.2.6.8 and 6.1.1.4'

_space_group_crystal_system      monoclinic
_space_group_IT_number           14
_space_group_name_H-M_alt        'P 21/n'
_space_group_name_Hall           '-P 2yn'

_shelx_space_group_comment       
;
The symmetry employed for this shelxl refinement is uniquely defined
by the following loop, which should always be used as a source of
symmetry information in preference to the above space-group names.
They are only intended as comments.
;

loop_
_space_group_symop_operation_xyz
'x, y, z'
'-x+1/2, y+1/2, -z+1/2'
'-x, -y, -z'
'x-1/2, -y-1/2, z-1/2'

_cell_length_a                   15.639(6)
_cell_length_b                   7.9654(6)
_cell_length_c                   16.704(11)
_cell_angle_alpha                90
_cell_angle_beta                 116.40(8)
_cell_angle_gamma                90
_cell_volume                     1863.8(18)
_cell_formula_units_Z            1
_cell_measurement_temperature    100(2)
_cell_measurement_reflns_used    1901
_cell_measurement_theta_min      2.3810
_cell_measurement_theta_max      27.6710

_exptl_crystal_description       block
_exptl_crystal_colour            colourless
_exptl_crystal_density_diffrn    1.556
_exptl_crystal_F_000             888
_exptl_absorpt_coefficient_mu    0.434
_exptl_crystal_size_max          0.127
_exptl_crystal_size_mid          0.056
_exptl_crystal_size_min          0.048
loop_
_exptl_crystal_face_index_h
_exptl_crystal_face_index_k
_exptl_crystal_face_index_l
_exptl_crystal_face_perp_dist
-1 0 2 0.0331
1 0 -2 0.0232
-1 5 2 0.0426
-2 -5 3 0.0590
4 1 1 0.0115
-4 -1 -1 0.0361
loop_
_exptl_oxdiff_crystal_face_indexfrac_h
_exptl_oxdiff_crystal_face_indexfrac_k
_exptl_oxdiff_crystal_face_indexfrac_l
_exptl_oxdiff_crystal_face_x
_exptl_oxdiff_crystal_face_y
_exptl_oxdiff_crystal_face_z
-1.0036 0.0002 2.0018 0.0078 -0.0031 0.0511
1.0036 -0.0002 -2.0018 -0.0078 0.0031 -0.0511
-1.0094 5.0061 2.0152 -0.4012 0.1591 0.1231
-1.9970 -5.0058 2.9837 0.4058 -0.2056 0.0077
3.9726 1.0034 1.0538 0.0558 0.3802 0.0127
-3.9726 -1.0034 -1.0538 -0.0558 -0.3802 -0.0127
_exptl_absorpt_correction_T_min  0.861
_exptl_absorpt_correction_T_max  1.000
_exptl_absorpt_correction_type   gaussian
_exptl_absorpt_process_details   
;
CrysAlisPro 1.171.40.67a (Rigaku Oxford Diffraction, 2019)
Numerical absorption correction based on gaussian integration over
			a multifaceted crystal model
Empirical absorption correction using spherical harmonics,
 implemented in SCALE3 ABSPACK scaling algorithm.
;
_oxdiff_exptl_absorpt_empirical_full_min 0.926
_oxdiff_exptl_absorpt_empirical_full_max 1.071
_oxdiff_exptl_absorpt_empirical_details 
;
Empirical correction (ABSPACK) includes:
- Absorption correction using spherical harmonics
- Frame scaling
;
_diffrn_ambient_temperature      100.01(10)
_diffrn_ambient_environment      N~2~
_diffrn_source                   'micro-focus sealed X-ray tube'
_diffrn_source_type              'SuperNova (Mo) X-ray Source'
_diffrn_radiation_probe          x-ray
_diffrn_radiation_type           'Mo K\a'
_diffrn_radiation_wavelength     0.71073
_diffrn_radiation_monochromator  mirror
_diffrn_measurement_device       'four-circle diffractometer'
_diffrn_measurement_device_type  'SuperNova, Single source at offset/far, Eos'
_diffrn_detector                 'CCD plate'
_diffrn_detector_type            Eos
_diffrn_detector_area_resol_mean 8.0013
_diffrn_reflns_number            7931
_diffrn_reflns_av_unetI/netI     0.0847
_diffrn_reflns_av_R_equivalents  0.0395
_diffrn_reflns_limit_h_min       -19
_diffrn_reflns_limit_h_max       19
_diffrn_reflns_limit_k_min       -9
_diffrn_reflns_limit_k_max       10
_diffrn_reflns_limit_l_min       -18
_diffrn_reflns_limit_l_max       22
_diffrn_reflns_theta_min         2.393
_diffrn_reflns_theta_max         29.116
_diffrn_reflns_theta_full        25.242
_diffrn_measured_fraction_theta_max 0.858
_diffrn_measured_fraction_theta_full 0.999
_diffrn_reflns_Laue_measured_fraction_max 0.858
_diffrn_reflns_Laue_measured_fraction_full 0.999
_diffrn_reflns_point_group_measured_fraction_max 0.858
_diffrn_reflns_point_group_measured_fraction_full 0.999
_reflns_number_total             4293
_reflns_number_gt                2930
_reflns_threshold_expression     'I > 2\s(I)'
_reflns_Friedel_coverage         0.000
_reflns_Friedel_fraction_max     .
_reflns_Friedel_fraction_full    .

_reflns_special_details          
;
 Reflections were merged by SHELXL according to the crystal
 class for the calculation of statistics and refinement.
 
 _reflns_Friedel_fraction is defined as the number of unique
 Friedel pairs measured divided by the number that would be
 possible theoretically, ignoring centric projections and
 systematic absences.
;

_computing_data_collection       ?
_computing_cell_refinement       ?
_computing_data_reduction        ?
_computing_structure_solution    ?
_computing_structure_refinement  'SHELXL-2013 (Sheldrick, 2013)'
_computing_molecular_graphics    ?
_computing_publication_material  ?

_refine_special_details          
;
 ?
;
_refine_ls_structure_factor_coef Fsqd
_refine_ls_matrix_type           full
_refine_ls_weighting_scheme      calc
_refine_ls_weighting_details     
'w=1/[\s^2^(Fo^2^)+(0.1000P)^2^] where P=(Fo^2^+2Fc^2^)/3'
_atom_sites_solution_hydrogens   geom
_refine_ls_hydrogen_treatment    constr
_refine_ls_extinction_method     none
_refine_ls_extinction_coef       .
_refine_ls_number_reflns         4293
_refine_ls_number_parameters     244
_refine_ls_number_restraints     0
_refine_ls_R_factor_all          0.0970
_refine_ls_R_factor_gt           0.0574
_refine_ls_wR_factor_ref         0.1750
_refine_ls_wR_factor_gt          0.1437
_refine_ls_goodness_of_fit_ref   0.957
_refine_ls_restrained_S_all      0.957
_refine_ls_shift/su_max          0.000
_refine_ls_shift/su_mean         0.000

loop_
_atom_site_label
_atom_site_type_symbol
_atom_site_fract_x
_atom_site_fract_y
_atom_site_fract_z
_atom_site_U_iso_or_equiv
_atom_site_adp_type
_atom_site_occupancy
_atom_site_site_symmetry_order
_atom_site_calc_flag
_atom_site_refinement_flags_posn
_atom_site_refinement_flags_adp
_atom_site_refinement_flags_occupancy
_atom_site_disorder_assembly
_atom_site_disorder_group
S1 S 0.26357(6) 0.54519(12) 0.06759(6) 0.0191(2) Uani 1 1 d . . . . .
Cl1 Cl 0.22698(7) 0.87930(12) -0.10060(6) 0.0273(3) Uani 1 1 d . . . . .
Si1 Si 0.11577(7) 0.79285(13) -0.33318(6) 0.0172(2) Uani 1 1 d . . . . .
O3 O 0.30501(19) 0.6527(4) 0.14359(16) 0.0288(7) Uani 1 1 d . . . . .
F1 F 0.14751(17) -0.1765(3) 0.19918(16) 0.0423(7) Uani 1 1 d . . . . .
F3 F 0.0249(2) -0.0288(3) 0.1767(2) 0.0573(9) Uani 1 1 d . . . . .
O5 O -0.04692(18) 0.4023(3) -0.42499(16) 0.0242(6) Uani 1 1 d . . . . .
H5 H -0.0562 0.4124 -0.4783 0.036 Uiso 1 1 calc R U . . .
F2 F 0.03718(19) -0.1479(3) 0.06826(15) 0.0432(7) Uani 1 1 d . . . . .
O4 O 0.04953(17) 0.6475(3) -0.40932(15) 0.0203(6) Uani 1 1 d . . . . .
O2 O 0.16875(17) 0.6450(3) 0.00172(15) 0.0185(6) Uani 1 1 d . . . . .
O1 O 0.31503(17) 0.4972(3) 0.01889(16) 0.0236(6) Uani 1 1 d . . . . .
C2 C 0.0420(2) 0.5483(5) -0.2721(2) 0.0161(7) Uani 1 1 d . . . . .
C13 C 0.0861(3) -0.0636(5) 0.1438(2) 0.0246(8) Uani 1 1 d . . . . .
C1 C 0.0231(2) 0.4432(5) -0.2158(2) 0.0179(7) Uani 1 1 d . . . . .
H1 H -0.0190 0.3507 -0.2397 0.021 Uiso 1 1 calc R U . . .
C4 C 0.1472(2) 0.7142(5) -0.1465(2) 0.0187(7) Uani 1 1 d . . . . .
C7 C 0.2161(2) 0.3652(4) 0.0941(2) 0.0162(7) Uani 1 1 d . . . . .
C3 C 0.1040(2) 0.6867(4) -0.2378(2) 0.0166(7) Uani 1 1 d . . . . .
C8 C 0.2388(3) 0.2077(5) 0.0743(2) 0.0225(8) Uani 1 1 d . . . . .
H8 H 0.2817 0.1956 0.0485 0.027 Uiso 1 1 calc R U . . .
C12 C 0.1551(2) 0.3855(5) 0.1339(2) 0.0204(8) Uani 1 1 d . . . . .
H12 H 0.1417 0.4946 0.1483 0.025 Uiso 1 1 calc R U . . .
C11 C 0.1144(3) 0.2460(5) 0.1522(2) 0.0226(8) Uani 1 1 d . . . . .
H11 H 0.0727 0.2583 0.1793 0.027 Uiso 1 1 calc R U . . .
C10 C 0.1348(3) 0.0885(5) 0.1307(2) 0.0193(8) Uani 1 1 d . . . . .
C5 C 0.1278(2) 0.6077(5) -0.0903(2) 0.0157(7) Uani 1 1 d . . . . .
C15 C 0.0597(3) 1.0011(5) -0.3635(3) 0.0280(9) Uani 1 1 d . . . . .
H15A H -0.0052 0.9958 -0.3687 0.042 Uiso 1 1 calc R U . . .
H15B H 0.0570 1.0361 -0.4208 0.042 Uiso 1 1 calc R U . . .
H15C H 0.0973 1.0825 -0.3171 0.042 Uiso 1 1 calc R U . . .
B1 B 0.0088(3) 0.5269(5) -0.3763(3) 0.0188(8) Uani 1 1 d . . . . .
C9 C 0.1979(3) 0.0676(5) 0.0928(3) 0.0257(9) Uani 1 1 d . . . . .
H9 H 0.2126 -0.0417 0.0799 0.031 Uiso 1 1 calc R U . . .
C6 C 0.0661(2) 0.4732(5) -0.1239(2) 0.0185(7) Uani 1 1 d . . . . .
H6 H 0.0530 0.4022 -0.0850 0.022 Uiso 1 1 calc R U . . .
C14 C 0.2386(3) 0.7916(5) -0.3207(2) 0.0242(8) Uani 1 1 d . . . . .
H14A H 0.2405 0.8495 -0.3717 0.036 Uiso 1 1 calc R U . . .
H14B H 0.2601 0.6754 -0.3186 0.036 Uiso 1 1 calc R U . . .
H14C H 0.2807 0.8493 -0.2653 0.036 Uiso 1 1 calc R U . . .

loop_
_atom_site_aniso_label
_atom_site_aniso_U_11
_atom_site_aniso_U_22
_atom_site_aniso_U_33
_atom_site_aniso_U_23
_atom_site_aniso_U_13
_atom_site_aniso_U_12
S1 0.0199(4) 0.0198(5) 0.0166(4) -0.0009(4) 0.0073(4) -0.0039(4)
Cl1 0.0380(6) 0.0215(5) 0.0197(4) -0.0038(4) 0.0104(4) -0.0140(4)
Si1 0.0190(5) 0.0160(5) 0.0155(5) 0.0002(4) 0.0067(4) -0.0031(4)
O3 0.0347(16) 0.0303(16) 0.0165(13) -0.0060(12) 0.0070(12) -0.0129(13)
F1 0.0369(14) 0.0322(15) 0.0419(14) 0.0199(13) 0.0033(12) -0.0051(12)
F3 0.072(2) 0.0290(15) 0.110(2) -0.0052(17) 0.075(2) -0.0098(14)
O5 0.0277(14) 0.0250(15) 0.0185(12) -0.0045(12) 0.0092(11) -0.0101(12)
F2 0.0474(15) 0.0382(16) 0.0282(13) 0.0017(12) 0.0025(12) -0.0226(13)
O4 0.0244(13) 0.0206(14) 0.0151(12) -0.0036(11) 0.0081(11) -0.0056(11)
O2 0.0258(13) 0.0164(13) 0.0157(12) 0.0011(10) 0.0113(11) 0.0003(11)
O1 0.0219(13) 0.0276(16) 0.0227(13) 0.0012(12) 0.0113(11) -0.0010(12)
C2 0.0132(16) 0.0148(17) 0.0195(16) -0.0006(15) 0.0065(14) 0.0002(14)
C13 0.025(2) 0.025(2) 0.0216(18) 0.0015(17) 0.0090(16) -0.0016(17)
C1 0.0166(17) 0.0158(18) 0.0217(17) -0.0037(16) 0.0088(15) -0.0045(15)
C4 0.0171(17) 0.0181(18) 0.0217(17) -0.0035(16) 0.0094(15) -0.0019(15)
C7 0.0178(17) 0.0155(18) 0.0116(15) 0.0018(14) 0.0031(14) -0.0012(14)
C3 0.0181(17) 0.0141(17) 0.0194(17) 0.0001(15) 0.0100(15) -0.0010(15)
C8 0.026(2) 0.023(2) 0.0248(18) -0.0020(17) 0.0169(17) -0.0002(17)
C12 0.0211(18) 0.0200(19) 0.0206(18) -0.0020(16) 0.0095(16) 0.0023(16)
C11 0.0202(18) 0.028(2) 0.0209(18) 0.0034(17) 0.0103(16) 0.0044(16)
C10 0.0193(18) 0.0202(19) 0.0157(17) 0.0014(16) 0.0053(15) -0.0007(16)
C5 0.0170(17) 0.0197(18) 0.0110(15) 0.0001(14) 0.0069(14) 0.0025(15)
C15 0.029(2) 0.017(2) 0.030(2) 0.0027(18) 0.0062(18) 0.0020(17)
B1 0.0177(19) 0.019(2) 0.0200(19) 0.0050(18) 0.0086(17) 0.0030(17)
C9 0.034(2) 0.019(2) 0.029(2) -0.0038(17) 0.0177(18) 0.0003(17)
C6 0.0204(17) 0.0151(18) 0.0236(18) 0.0019(16) 0.0129(15) 0.0017(15)
C14 0.027(2) 0.023(2) 0.0234(18) -0.0021(18) 0.0127(17) -0.0045(17)

_geom_special_details            
;
 All esds (except the esd in the dihedral angle between two l.s. planes)
 are estimated using the full covariance matrix.  The cell esds are taken
 into account individually in the estimation of esds in distances, angles
 and torsion angles; correlations between esds in cell parameters are only
 used when they are defined by crystal symmetry.  An approximate (isotropic)
 treatment of cell esds is used for estimating esds involving l.s. planes.
;

loop_
_geom_bond_atom_site_label_1
_geom_bond_atom_site_label_2
_geom_bond_distance
_geom_bond_site_symmetry_2
_geom_bond_publ_flag
S1 O1 1.427(3) . ?
S1 O3 1.426(3) . ?
S1 O2 1.609(3) . ?
S1 C7 1.759(4) . ?
Cl1 C4 1.739(4) . ?
Si1 O4 1.691(3) . ?
Si1 C14 1.838(4) . ?
Si1 C3 1.883(3) . ?
Si1 C15 1.839(4) . ?
F1 C13 1.340(5) . ?
F3 C13 1.326(4) . ?
O5 B1 1.332(5) . ?
O5 H5 0.8400 . ?
F2 C13 1.331(4) . ?
O4 B1 1.395(5) . ?
O2 C5 1.409(4) . ?
C2 C1 1.386(5) . ?
C2 C3 1.410(5) . ?
C2 B1 1.589(5) . ?
C13 C10 1.499(5) . ?
C1 C6 1.395(5) . ?
C1 H1 0.9500 . ?
C4 C3 1.384(5) . ?
C4 C5 1.395(5) . ?
C7 C12 1.393(5) . ?
C7 C8 1.383(5) . ?
C8 C9 1.387(5) . ?
C8 H8 0.9500 . ?
C12 C11 1.381(5) . ?
C12 H12 0.9500 . ?
C11 C10 1.381(5) . ?
C11 H11 0.9500 . ?
C10 C9 1.398(5) . ?
C5 C6 1.383(5) . ?
C15 H15A 0.9800 . ?
C15 H15B 0.9800 . ?
C15 H15C 0.9800 . ?
C9 H9 0.9500 . ?
C6 H6 0.9500 . ?
C14 H14A 0.9800 . ?
C14 H14B 0.9800 . ?
C14 H14C 0.9800 . ?

loop_
_geom_angle_atom_site_label_1
_geom_angle_atom_site_label_2
_geom_angle_atom_site_label_3
_geom_angle
_geom_angle_site_symmetry_1
_geom_angle_site_symmetry_3
_geom_angle_publ_flag
O1 S1 O3 121.33(17) . . ?
O1 S1 O2 108.92(14) . . ?
O3 S1 O2 103.19(17) . . ?
O1 S1 C7 109.45(17) . . ?
O3 S1 C7 109.93(16) . . ?
O2 S1 C7 102.18(15) . . ?
O4 Si1 C14 109.96(16) . . ?
O4 Si1 C3 94.09(15) . . ?
C14 Si1 C3 113.11(18) . . ?
O4 Si1 C15 110.66(17) . . ?
C14 Si1 C15 112.48(19) . . ?
C3 Si1 C15 115.06(17) . . ?
B1 O5 H5 109.5 . . ?
B1 O4 Si1 114.1(2) . . ?
C5 O2 S1 118.4(2) . . ?
C1 C2 C3 120.8(3) . . ?
C1 C2 B1 127.9(3) . . ?
C3 C2 B1 111.1(3) . . ?
F3 C13 F2 106.4(3) . . ?
F3 C13 F1 106.4(3) . . ?
F2 C13 F1 104.4(3) . . ?
F3 C13 C10 113.5(3) . . ?
F2 C13 C10 112.6(3) . . ?
F1 C13 C10 112.8(3) . . ?
C2 C1 C6 120.0(3) . . ?
C2 C1 H1 120.0 . . ?
C6 C1 H1 120.0 . . ?
C3 C4 C5 120.0(3) . . ?
C3 C4 Cl1 120.6(3) . . ?
C5 C4 Cl1 119.4(3) . . ?
C12 C7 C8 121.5(3) . . ?
C12 C7 S1 118.7(3) . . ?
C8 C7 S1 119.8(3) . . ?
C4 C3 C2 118.8(3) . . ?
C4 C3 Si1 132.7(3) . . ?
C2 C3 Si1 108.4(2) . . ?
C7 C8 C9 118.9(3) . . ?
C7 C8 H8 120.6 . . ?
C9 C8 H8 120.6 . . ?
C7 C12 C11 119.5(3) . . ?
C7 C12 H12 120.3 . . ?
C11 C12 H12 120.3 . . ?
C10 C11 C12 119.4(3) . . ?
C10 C11 H11 120.3 . . ?
C12 C11 H11 120.3 . . ?
C11 C10 C9 121.1(3) . . ?
C11 C10 C13 120.3(3) . . ?
C9 C10 C13 118.5(3) . . ?
C4 C5 O2 118.5(3) . . ?
C4 C5 C6 121.3(3) . . ?
O2 C5 C6 120.2(3) . . ?
Si1 C15 H15A 109.5 . . ?
Si1 C15 H15B 109.5 . . ?
H15A C15 H15B 109.5 . . ?
Si1 C15 H15C 109.5 . . ?
H15A C15 H15C 109.5 . . ?
H15B C15 H15C 109.5 . . ?
O5 B1 O4 124.2(3) . . ?
O5 B1 C2 123.7(3) . . ?
O4 B1 C2 112.0(3) . . ?
C10 C9 C8 119.6(4) . . ?
C10 C9 H9 120.2 . . ?
C8 C9 H9 120.2 . . ?
C1 C6 C5 119.1(3) . . ?
C1 C6 H6 120.4 . . ?
C5 C6 H6 120.4 . . ?
Si1 C14 H14A 109.5 . . ?
Si1 C14 H14B 109.5 . . ?
H14A C14 H14B 109.5 . . ?
Si1 C14 H14C 109.5 . . ?
H14A C14 H14C 109.5 . . ?
H14B C14 H14C 109.5 . . ?

_refine_diff_density_max         0.480
_refine_diff_density_min         -0.398
_refine_diff_density_rms         0.089

_shelxl_version_number           2013-4

_shelx_res_file                  
;
TITL 2 in P2(1)/n
CELL  0.71073  15.6388   7.9654  16.7044   90.000  116.401   90.000
ZERR     1.00   0.0055   0.0006   0.0108    0.000    0.084    0.000
LATT   1
SYMM  1/2 - X, 1/2 + Y, 1/2 - Z
SFAC  C    H    O    S    F    CL   SI   B
UNIT  60 52 20 4 12 4 4 4
MERG   2
FMAP   2
PLAN   20
OMIT -6 3 3
BOND $H
ACTA
TEMP -173
L.S.   14
WGHT    0.100000
FVAR       0.45189
MOLE    1
S1    4    0.263571    0.545189    0.067591    11.00000    0.01988    0.01978 =
         0.01663   -0.00091    0.00729   -0.00393
CL1   6    0.226976    0.879295   -0.100599    11.00000    0.03799    0.02148 =
         0.01969   -0.00381    0.01044   -0.01401
SI1   7    0.115765    0.792847   -0.333179    11.00000    0.01902    0.01601 =
         0.01548    0.00017    0.00667   -0.00314
O3    3    0.305014    0.652654    0.143588    11.00000    0.03474    0.03033 =
         0.01650   -0.00599    0.00701   -0.01293
F1    5    0.147508   -0.176463    0.199177    11.00000    0.03691    0.03220 =
         0.04190    0.01990    0.00326   -0.00506
F3    5    0.024938   -0.028762    0.176696    11.00000    0.07188    0.02900 =
         0.10983   -0.00519    0.07535   -0.00981
O5    3   -0.046917    0.402258   -0.424994    11.00000    0.02774    0.02504 =
         0.01846   -0.00452    0.00917   -0.01005
AFIX  83
H5    2   -0.056181    0.412383   -0.478298    11.00000   -1.50000
AFIX   0
F2    5    0.037177   -0.147865    0.068260    11.00000    0.04739    0.03818 =
         0.02825    0.00173    0.00250   -0.02258
O4    3    0.049533    0.647548   -0.409323    11.00000    0.02436    0.02062 =
         0.01515   -0.00357    0.00813   -0.00558
O2    3    0.168748    0.644968    0.001718    11.00000    0.02579    0.01640 =
         0.01572    0.00114    0.01130    0.00032
O1    3    0.315031    0.497183    0.018895    11.00000    0.02192    0.02760 =
         0.02272    0.00116    0.01129   -0.00100
C2    1    0.042046    0.548265   -0.272092    11.00000    0.01321    0.01475 =
         0.01954   -0.00063    0.00655    0.00021
C13   1    0.086054   -0.063561    0.143843    11.00000    0.02542    0.02513 =
         0.02160    0.00153    0.00895   -0.00164
C1    1    0.023126    0.443151   -0.215789    11.00000    0.01656    0.01577 =
         0.02165   -0.00368    0.00877   -0.00454
AFIX  43
H1    2   -0.019046    0.350711   -0.239730    11.00000   -1.20000
AFIX   0
C4    1    0.147208    0.714151   -0.146477    11.00000    0.01713    0.01809 =
         0.02170   -0.00346    0.00936   -0.00186
C7    1    0.216110    0.365170    0.094108    11.00000    0.01783    0.01546 =
         0.01164    0.00176    0.00315   -0.00121
C3    1    0.103964    0.686691   -0.237835    11.00000    0.01812    0.01406 =
         0.01937    0.00006    0.00996   -0.00097
C8    1    0.238804    0.207657    0.074326    11.00000    0.02574    0.02325 =
         0.02482   -0.00204    0.01693   -0.00015
AFIX  43
H8    2    0.281686    0.195559    0.048495    11.00000   -1.20000
AFIX   0
C12   1    0.155125    0.385543    0.133895    11.00000    0.02105    0.02000 =
         0.02061   -0.00205    0.00954    0.00234
AFIX  43
H12   2    0.141654    0.494606    0.148340    11.00000   -1.20000
AFIX   0
C11   1    0.114420    0.246021    0.152169    11.00000    0.02020    0.02783 =
         0.02094    0.00338    0.01033    0.00442
AFIX  43
H11   2    0.072723    0.258299    0.179280    11.00000   -1.20000
AFIX   0
C10   1    0.134826    0.088498    0.130707    11.00000    0.01930    0.02016 =
         0.01569    0.00140    0.00528   -0.00069
C5    1    0.127832    0.607661   -0.090296    11.00000    0.01700    0.01967 =
         0.01101    0.00009    0.00687    0.00254
C15   1    0.059674    1.001134   -0.363477    11.00000    0.02945    0.01742 =
         0.02956    0.00267    0.00618    0.00202
AFIX  33
H15A  2   -0.005199    0.995775   -0.368666    11.00000   -1.50000
H15B  2    0.057012    1.036139   -0.420784    11.00000   -1.50000
H15C  2    0.097324    1.082458   -0.317125    11.00000   -1.50000
AFIX   0
B1    8    0.008751    0.526880   -0.376316    11.00000    0.01766    0.01912 =
         0.01999    0.00498    0.00858    0.00303
C9    1    0.197890    0.067648    0.092842    11.00000    0.03376    0.01851 =
         0.02909   -0.00378    0.01772    0.00032
AFIX  43
H9    2    0.212623   -0.041666    0.079880    11.00000   -1.20000
AFIX   0
C6    1    0.066054    0.473175   -0.123925    11.00000    0.02036    0.01509 =
         0.02363    0.00191    0.01291    0.00166
AFIX  43
H6    2    0.053029    0.402187   -0.084971    11.00000   -1.20000
AFIX   0
C14   1    0.238571    0.791647   -0.320739    11.00000    0.02746    0.02325 =
         0.02341   -0.00207    0.01269   -0.00448
AFIX  33
H14A  2    0.240486    0.849517   -0.371690    11.00000   -1.50000
H14B  2    0.260061    0.675440   -0.318613    11.00000   -1.50000
H14C  2    0.280659    0.849346   -0.265281    11.00000   -1.50000
AFIX   0
HKLF    4

REM  2 in P2(1)/n
REM R1 =  0.0574 for    2930 Fo > 4sig(Fo)  and  0.0970 for all    4293 data
REM    244 parameters refined using      0 restraints

END

WGHT      0.0348      1.7496

REM Highest difference peak  0.480,  deepest hole -0.398,  1-sigma level  0.089
Q1    1   0.1108 -0.0998  0.2297  11.00000  0.05    0.48
Q2    1   0.0990  0.7535 -0.2775  11.00000  0.05    0.40
Q3    1   0.1525  0.0844  0.1075  11.00000  0.05    0.38
Q4    1   0.0188  0.5317 -0.3183  11.00000  0.05    0.38
Q5    1   0.1814  0.7878 -0.1399  11.00000  0.05    0.37
Q6    1   0.3001  0.4603 -0.0197  11.00000  0.05    0.35
Q7    1   0.1794  0.7795 -0.3499  11.00000  0.05    0.35
Q8    1   0.1580  0.6601 -0.1848  11.00000  0.05    0.35
Q9    1   0.2793  0.7796  0.2206  11.00000  0.05    0.34
Q10   1   0.2411  0.4536  0.0985  11.00000  0.05    0.33
Q11   1   0.2179  0.9380 -0.0514  11.00000  0.05    0.33
Q12   1  -0.0060  1.0372 -0.4133  11.00000  0.05    0.33
Q13   1   0.1045  0.3808 -0.0028  11.00000  0.05    0.32
Q14   1   0.0800  0.0365  0.2216  11.00000  0.05    0.31
Q15   1   0.0978  1.0381 -0.4038  11.00000  0.05    0.31
Q16   1   0.0384  0.4876  0.0590  11.00000  0.05    0.31
Q17   1   0.0602  0.6264 -0.2582  11.00000  0.05    0.30
Q18   1   0.0649  0.5663 -0.1189  11.00000  0.05    0.30
Q19   1   0.2806  0.7979  0.1653  11.00000  0.05    0.30
Q20   1   0.2014  0.2966  0.0565  11.00000  0.05    0.30
;
_shelx_res_checksum              2755

_exptl_crystal_recrystallization_method 
'Re-crystallisation from solvent: acetone'
_exptl_crystal_preparation       antimicrobiological
####################################################################### 
# 
# This file contains crystal structure data downloaded from the 
# Cambridge Structural Database (CSD) hosted by the Cambridge 
# Crystallographic Data Centre (CCDC).
# 
# Full information about CCDC data access policies and citation 
# guidelines are available at http://www.ccdc.cam.ac.uk/access/V1 
# 
# Audit and citation data items may have been added by the CCDC. 
# Please retain this information to preserve the provenance of 
# this file and to allow appropriate attribution of the data. 
# 
#######################################################################

data_2_CCDC3
_database_code_depnum_ccdc_archive 'CCDC 2068346'
loop_
_audit_author_name
_audit_author_address
'Krzysztof Durka'
;Warsaw University of Technology, Faculty of Chemistry
Poland
;
_audit_update_record             
;
2021-03-05 deposited with the CCDC.	2021-07-09 downloaded from the CCDC.
;

_audit_creation_method           SHELXL-2013
_chemical_name_systematic        
;
 7-Chloro-6-benzoyloxy-1,1-dimethyl-3-hydroxybenzo-1,2,3-siloxaborole 
;
_chemical_name_common            ?
_chemical_melting_point          ?
_chemical_formula_moiety         'C15 H14 B Cl O4 Si'
_chemical_formula_sum            'C15 H14 B Cl O4 Si'
_chemical_formula_weight         332.61

loop_
_atom_type_symbol
_atom_type_description
_atom_type_scat_dispersion_real
_atom_type_scat_dispersion_imag
_atom_type_scat_source
C C 0.0181 0.0091 'International Tables Vol C Tables 4.2.6.8 and 6.1.1.4'
H H 0.0000 0.0000 'International Tables Vol C Tables 4.2.6.8 and 6.1.1.4'
B B 0.0090 0.0039 'International Tables Vol C Tables 4.2.6.8 and 6.1.1.4'
O O 0.0492 0.0322 'International Tables Vol C Tables 4.2.6.8 and 6.1.1.4'
Si Si 0.2541 0.3302 'International Tables Vol C Tables 4.2.6.8 and 6.1.1.4'
Cl Cl 0.3639 0.7018 'International Tables Vol C Tables 4.2.6.8 and 6.1.1.4'

_space_group_crystal_system      monoclinic
_space_group_IT_number           14
_space_group_name_H-M_alt        'P 21/c'
_space_group_name_Hall           '-P 2ybc'

_shelx_space_group_comment       
;
The symmetry employed for this shelxl refinement is uniquely defined
by the following loop, which should always be used as a source of
symmetry information in preference to the above space-group names.
They are only intended as comments.
;

loop_
_space_group_symop_operation_xyz
'x, y, z'
'-x, y+1/2, -z+1/2'
'-x, -y, -z'
'x, -y-1/2, z-1/2'

_cell_length_a                   10.13410(10)
_cell_length_b                   12.5199(2)
_cell_length_c                   12.6193(2)
_cell_angle_alpha                90
_cell_angle_beta                 91.7050(10)
_cell_angle_gamma                90
_cell_volume                     1600.40(4)
_cell_formula_units_Z            4
_cell_measurement_temperature    100(2)
_cell_measurement_reflns_used    9109
_cell_measurement_theta_min      3.5580
_cell_measurement_theta_max      76.3710

_exptl_crystal_description       block
_exptl_crystal_colour            colorless
_exptl_crystal_density_diffrn    1.380
_exptl_crystal_F_000             688
_exptl_absorpt_coefficient_mu    2.956
_exptl_crystal_size_max          0.1712
_exptl_crystal_size_mid          0.1459
_exptl_crystal_size_min          0.0932
loop_
_exptl_crystal_face_index_h
_exptl_crystal_face_index_k
_exptl_crystal_face_index_l
_exptl_crystal_face_perp_dist
_exptl_oxdiff_crystal_face_indexfrac_h
_exptl_oxdiff_crystal_face_indexfrac_k
_exptl_oxdiff_crystal_face_indexfrac_l
_exptl_oxdiff_crystal_face_x
_exptl_oxdiff_crystal_face_y
_exptl_oxdiff_crystal_face_z
1 -2 8 0.0858 0.9799 -1.9915 7.8103 -0.1099 -0.4565 0.8829
2 8 -1 0.0624 1.5867 7.8736 -0.5315 0.2268 0.9470 0.2275
-1 1 -8 0.0560 -1.2340 0.9165 -7.9458 0.0804 0.3331 -0.9395
-2 -8 -2 0.0793 -1.9219 -7.5735 -1.6874 -0.2031 -0.8487 -0.4883
3 1 7 0.0817 2.6238 0.9350 7.3524 0.1360 -0.1050 0.9851
-5 5 0 0.0399 -5.4104 4.5682 -0.4866 -0.7816 0.5993 -0.1733
-2 -1 -8 0.0378 -2.1566 -1.4231 -7.5221 -0.0613 0.0477 -0.9970
-2 -2 -8 0.0377 -1.7126 -1.8581 -7.6180 0.0075 -0.0050 -1.0000
5 -5 0 0.0443 5.2594 -4.8688 -0.4939 0.7928 -0.6078 0.0460
-5 -5 0 0.0588 -4.9998 -4.9952 0.0019 -0.7125 -0.5633 -0.3624
5 5 -1 0.0640 4.9994 4.9959 -1.0023 0.7454 0.5904 0.2479
_exptl_absorpt_correction_T_min  0.968
_exptl_absorpt_correction_T_max  0.981
_exptl_absorpt_correction_type   gaussian
_exptl_absorpt_process_details   
;
CrysAlisPro, Agilent Technologies,
Version 1.171.37.33 (release 27-03-2014 CrysAlis171 .NET)
(compiled Mar 27 2014,17:12:48)
Numerical absorption correction based on gaussian integration over
			a multifaceted crystal model
Empirical absorption correction using spherical harmonics,
 implemented in SCALE3 ABSPACK scaling algorithm.
;

_diffrn_ambient_temperature      100(2)
_diffrn_ambient_environment      air
_diffrn_source                   'sealed X-ray tube'
_diffrn_source_type              'SuperNova (Cu) X-ray Source'
_diffrn_radiation_probe          x-ray
_diffrn_radiation_type           'Cu K\a'
_diffrn_radiation_wavelength     1.54184
_diffrn_radiation_monochromator  mirror
_diffrn_measurement_device       'four-circle diffractometer'
_diffrn_measurement_device_type  'SuperNova, Dual, Cu at zero, Atlas'
_diffrn_detector                 'CCD plate'
_diffrn_detector_type            Atlas
_diffrn_detector_area_resol_mean 5.2195
_diffrn_reflns_number            13335
_diffrn_reflns_av_unetI/netI     0.0198
_diffrn_reflns_av_R_equivalents  0.0259
_diffrn_reflns_limit_h_min       -12
_diffrn_reflns_limit_h_max       12
_diffrn_reflns_limit_k_min       -14
_diffrn_reflns_limit_k_max       15
_diffrn_reflns_limit_l_min       -11
_diffrn_reflns_limit_l_max       15
_diffrn_reflns_theta_min         4.365
_diffrn_reflns_theta_max         76.983
_diffrn_reflns_theta_full        67.679
_diffrn_measured_fraction_theta_max 0.989
_diffrn_measured_fraction_theta_full 1.000
_diffrn_reflns_Laue_measured_fraction_max 0.989
_diffrn_reflns_Laue_measured_fraction_full 1.000
_diffrn_reflns_point_group_measured_fraction_max 0.989
_diffrn_reflns_point_group_measured_fraction_full 1.000
_reflns_number_total             3342
_reflns_number_gt                3073
_reflns_threshold_expression     'I > 2\s(I)'
_reflns_Friedel_coverage         0.000
_reflns_Friedel_fraction_max     .
_reflns_Friedel_fraction_full    .

_reflns_special_details          
;
 Reflections were merged by SHELXL according to the crystal
 class for the calculation of statistics and refinement.
 
 _reflns_Friedel_fraction is defined as the number of unique
 Friedel pairs measured divided by the number that would be
 possible theoretically, ignoring centric projections and
 systematic absences.
;

_computing_structure_refinement  'SHELXL-2013 (Sheldrick, 2013)'
_computing_data_collection       
;
CrysAlisPro, Agilent Technologies,
Version 1.171.37.33 (release 27-03-2014 CrysAlis171 .NET)
(compiled Mar 27 2014,17:12:48)
;
_computing_cell_refinement       
;
CrysAlisPro, Agilent Technologies,
Version 1.171.37.33 (release 27-03-2014 CrysAlis171 .NET)
(compiled Mar 27 2014,17:12:48)
;
_computing_data_reduction        
;
CrysAlisPro, Agilent Technologies,
Version 1.171.37.33 (release 27-03-2014 CrysAlis171 .NET)
(compiled Mar 27 2014,17:12:48)
;

_refine_special_details          
;
 ?
;
_refine_ls_structure_factor_coef Fsqd
_refine_ls_matrix_type           full
_refine_ls_weighting_scheme      calc
_refine_ls_weighting_details     
'w=1/[\s^2^(Fo^2^)+(0.0484P)^2^+0.8419P] where P=(Fo^2^+2Fc^2^)/3'
_atom_sites_solution_primary     ?
_atom_sites_solution_secondary   ?
_atom_sites_solution_hydrogens   mixed
_refine_ls_hydrogen_treatment    mixed
_refine_ls_extinction_method     none
_refine_ls_extinction_coef       .
_refine_ls_number_reflns         3342
_refine_ls_number_parameters     202
_refine_ls_number_restraints     1
_refine_ls_R_factor_all          0.0320
_refine_ls_R_factor_gt           0.0290
_refine_ls_wR_factor_ref         0.0820
_refine_ls_wR_factor_gt          0.0790
_refine_ls_goodness_of_fit_ref   0.975
_refine_ls_restrained_S_all      0.975
_refine_ls_shift/su_max          0.000
_refine_ls_shift/su_mean         0.000

loop_
_atom_site_label
_atom_site_type_symbol
_atom_site_fract_x
_atom_site_fract_y
_atom_site_fract_z
_atom_site_U_iso_or_equiv
_atom_site_adp_type
_atom_site_occupancy
_atom_site_site_symmetry_order
_atom_site_calc_flag
_atom_site_refinement_flags_posn
_atom_site_refinement_flags_adp
_atom_site_refinement_flags_occupancy
_atom_site_disorder_assembly
_atom_site_disorder_group
C1 C 0.18819(12) 0.08141(11) -0.04462(10) 0.0150(3) Uani 1 1 d . . . . .
C2 C 0.14592(13) 0.18433(11) -0.02409(10) 0.0148(3) Uani 1 1 d . . . . .
C3 C 0.02541(13) 0.22060(11) -0.07007(10) 0.0158(3) Uani 1 1 d . . . . .
C4 C -0.05138(13) 0.15181(11) -0.13356(11) 0.0188(3) Uani 1 1 d . . . . .
H4A H -0.1343 0.1750 -0.1621 0.023 Uiso 1 1 calc R U . . .
C5 C -0.00648(13) 0.04949(11) -0.15490(11) 0.0187(3) Uani 1 1 d . . . . .
H5 H -0.0581 0.0030 -0.1988 0.022 Uiso 1 1 calc R U . . .
C6 C 0.11423(13) 0.01508(11) -0.11195(11) 0.0159(3) Uani 1 1 d . . . . .
C7 C 0.22341(16) 0.26276(13) 0.20048(11) 0.0244(3) Uani 1 1 d . . . . .
H7A H 0.1378 0.2334 0.2200 0.037 Uiso 1 1 calc R U . . .
H7B H 0.2416 0.3279 0.2414 0.037 Uiso 1 1 calc R U . . .
H7C H 0.2929 0.2100 0.2159 0.037 Uiso 1 1 calc R U . . .
C8 C 0.37797(14) 0.34583(12) 0.01009(12) 0.0240(3) Uani 1 1 d . . . . .
H8A H 0.3696 0.3600 -0.0662 0.036 Uiso 1 1 calc R U . . .
H8B H 0.4474 0.2926 0.0235 0.036 Uiso 1 1 calc R U . . .
H8C H 0.4010 0.4121 0.0476 0.036 Uiso 1 1 calc R U . . .
C9 C 0.26211(13) -0.09873(11) -0.19649(11) 0.0175(3) Uani 1 1 d . . . . .
C10 C 0.30444(13) -0.21181(11) -0.20218(11) 0.0179(3) Uani 1 1 d . . . . .
C11 C 0.25968(14) -0.28906(12) -0.13259(11) 0.0209(3) Uani 1 1 d . . . . .
H11 H 0.2012 -0.2698 -0.0784 0.025 Uiso 1 1 calc R U . . .
C12 C 0.30061(16) -0.39440(13) -0.14242(13) 0.0260(3) Uani 1 1 d . . . . .
H12 H 0.2693 -0.4473 -0.0955 0.031 Uiso 1 1 calc R U . . .
C13 C 0.38747(15) -0.42232(12) -0.22105(13) 0.0264(3) Uani 1 1 d . . . . .
H13 H 0.4152 -0.4944 -0.2279 0.032 Uiso 1 1 calc R U . . .
C14 C 0.43375(14) -0.34491(13) -0.28968(13) 0.0261(3) Uani 1 1 d . . . . .
H14 H 0.4938 -0.3641 -0.3429 0.031 Uiso 1 1 calc R U . . .
C15 C 0.39259(14) -0.23993(12) -0.28076(12) 0.0225(3) Uani 1 1 d . . . . .
H15 H 0.4241 -0.1872 -0.3278 0.027 Uiso 1 1 calc R U . . .
B1 B 0.00263(15) 0.34203(13) -0.04369(12) 0.0172(3) Uani 1 1 d . . . . .
O1 O 0.15518(9) -0.08862(7) -0.13264(8) 0.0178(2) Uani 1 1 d . . . . .
O2 O 0.31177(10) -0.02471(8) -0.24012(8) 0.0228(2) Uani 1 1 d . . . . .
O3 O 0.09937(9) 0.38374(8) 0.02544(8) 0.0183(2) Uani 1 1 d . . . . .
O4 O -0.09721(10) 0.40034(8) -0.08582(9) 0.0224(2) Uani 1 1 d D . . . .
H4 H -0.097(2) 0.4645(8) -0.0692(16) 0.034 Uiso 1 1 d D U . . .
Si2 Si 0.21957(3) 0.29454(3) 0.05800(3) 0.01505(10) Uani 1 1 d . . . . .
Cl1 Cl 0.33489(3) 0.03456(3) 0.01362(3) 0.02019(10) Uani 1 1 d . . . . .

loop_
_atom_site_aniso_label
_atom_site_aniso_U_11
_atom_site_aniso_U_22
_atom_site_aniso_U_33
_atom_site_aniso_U_23
_atom_site_aniso_U_13
_atom_site_aniso_U_12
C1 0.0154(6) 0.0151(6) 0.0148(6) 0.0026(5) 0.0019(5) 0.0033(5)
C2 0.0172(6) 0.0142(6) 0.0129(6) 0.0005(5) 0.0020(5) 0.0014(5)
C3 0.0174(6) 0.0142(6) 0.0161(6) 0.0016(5) 0.0024(5) 0.0023(5)
C4 0.0166(6) 0.0168(7) 0.0228(7) 0.0011(5) -0.0011(5) 0.0022(5)
C5 0.0180(6) 0.0161(7) 0.0221(7) -0.0018(5) 0.0004(5) -0.0018(5)
C6 0.0195(6) 0.0108(6) 0.0179(6) 0.0002(5) 0.0049(5) 0.0017(5)
C7 0.0337(8) 0.0237(8) 0.0159(7) -0.0020(6) -0.0003(6) 0.0048(6)
C8 0.0207(7) 0.0217(7) 0.0295(8) 0.0017(6) -0.0002(5) 0.0002(6)
C9 0.0166(6) 0.0178(7) 0.0181(6) -0.0048(5) 0.0014(5) -0.0010(5)
C10 0.0149(6) 0.0172(7) 0.0215(7) -0.0054(5) -0.0008(5) 0.0000(5)
C11 0.0216(7) 0.0196(7) 0.0216(7) -0.0017(5) 0.0012(5) 0.0035(5)
C12 0.0300(8) 0.0200(7) 0.0279(8) 0.0009(6) -0.0026(6) 0.0053(6)
C13 0.0265(7) 0.0200(7) 0.0323(8) -0.0084(6) -0.0055(6) 0.0082(6)
C14 0.0186(6) 0.0281(8) 0.0316(8) -0.0139(6) 0.0016(6) 0.0020(6)
C15 0.0188(6) 0.0230(7) 0.0258(7) -0.0085(6) 0.0044(5) -0.0028(6)
B1 0.0180(7) 0.0154(7) 0.0183(7) 0.0003(6) 0.0017(5) 0.0017(6)
O1 0.0191(5) 0.0113(5) 0.0232(5) -0.0015(4) 0.0061(4) 0.0010(4)
O2 0.0252(5) 0.0171(5) 0.0264(5) -0.0023(4) 0.0077(4) -0.0046(4)
O3 0.0191(5) 0.0140(5) 0.0215(5) -0.0019(4) -0.0017(4) 0.0041(4)
O4 0.0222(5) 0.0149(5) 0.0297(6) -0.0025(4) -0.0047(4) 0.0054(4)
Si2 0.01705(18) 0.01348(18) 0.01456(18) -0.00119(13) -0.00060(13) 0.00285(13)
Cl1 0.02052(16) 0.01895(17) 0.02088(17) -0.00016(12) -0.00320(12) 0.00771(12)

_geom_special_details            
;
 All esds (except the esd in the dihedral angle between two l.s. planes)
 are estimated using the full covariance matrix.  The cell esds are taken
 into account individually in the estimation of esds in distances, angles
 and torsion angles; correlations between esds in cell parameters are only
 used when they are defined by crystal symmetry.  An approximate (isotropic)
 treatment of cell esds is used for estimating esds involving l.s. planes.
;

loop_
_geom_bond_atom_site_label_1
_geom_bond_atom_site_label_2
_geom_bond_distance
_geom_bond_site_symmetry_2
_geom_bond_publ_flag
C1 C2 1.3849(18) . ?
C1 C6 1.3912(19) . ?
C1 Cl1 1.7405(13) . ?
C2 C3 1.4115(18) . ?
C2 Si2 1.8676(14) . ?
C3 C4 1.3972(19) . ?
C3 B1 1.575(2) . ?
C4 C5 1.3885(19) . ?
C4 H4A 0.9500 . ?
C5 C6 1.3915(19) . ?
C5 H5 0.9500 . ?
C6 O1 1.3901(16) . ?
C7 Si2 1.8408(15) . ?
C7 H7A 0.9800 . ?
C7 H7B 0.9800 . ?
C7 H7C 0.9800 . ?
C8 Si2 1.8472(15) . ?
C8 H8A 0.9800 . ?
C8 H8B 0.9800 . ?
C8 H8C 0.9800 . ?
C9 O2 1.1965(17) . ?
C9 O1 1.3754(16) . ?
C9 C10 1.4817(19) . ?
C10 C11 1.391(2) . ?
C10 C15 1.3992(19) . ?
C11 C12 1.389(2) . ?
C11 H11 0.9500 . ?
C12 C13 1.390(2) . ?
C12 H12 0.9500 . ?
C13 C14 1.391(2) . ?
C13 H13 0.9500 . ?
C14 C15 1.385(2) . ?
C14 H14 0.9500 . ?
C15 H15 0.9500 . ?
B1 O4 1.3443(18) . ?
B1 O3 1.3944(18) . ?
O3 Si2 1.6942(10) . ?
O4 H4 0.830(9) . ?

loop_
_geom_angle_atom_site_label_1
_geom_angle_atom_site_label_2
_geom_angle_atom_site_label_3
_geom_angle
_geom_angle_site_symmetry_1
_geom_angle_site_symmetry_3
_geom_angle_publ_flag
C2 C1 C6 120.38(12) . . ?
C2 C1 Cl1 119.97(10) . . ?
C6 C1 Cl1 119.65(10) . . ?
C1 C2 C3 119.41(12) . . ?
C1 C2 Si2 132.11(10) . . ?
C3 C2 Si2 108.48(10) . . ?
C4 C3 C2 119.86(12) . . ?
C4 C3 B1 129.32(12) . . ?
C2 C3 B1 110.74(12) . . ?
C5 C4 C3 119.98(12) . . ?
C5 C4 H4A 120.0 . . ?
C3 C4 H4A 120.0 . . ?
C4 C5 C6 119.97(13) . . ?
C4 C5 H5 120.0 . . ?
C6 C5 H5 120.0 . . ?
C5 C6 O1 118.68(12) . . ?
C5 C6 C1 120.30(12) . . ?
O1 C6 C1 120.91(12) . . ?
Si2 C7 H7A 109.5 . . ?
Si2 C7 H7B 109.5 . . ?
H7A C7 H7B 109.5 . . ?
Si2 C7 H7C 109.5 . . ?
H7A C7 H7C 109.5 . . ?
H7B C7 H7C 109.5 . . ?
Si2 C8 H8A 109.5 . . ?
Si2 C8 H8B 109.5 . . ?
H8A C8 H8B 109.5 . . ?
Si2 C8 H8C 109.5 . . ?
H8A C8 H8C 109.5 . . ?
H8B C8 H8C 109.5 . . ?
O2 C9 O1 123.21(13) . . ?
O2 C9 C10 126.26(13) . . ?
O1 C9 C10 110.52(11) . . ?
C11 C10 C15 119.96(13) . . ?
C11 C10 C9 122.23(12) . . ?
C15 C10 C9 117.81(13) . . ?
C12 C11 C10 119.98(14) . . ?
C12 C11 H11 120.0 . . ?
C10 C11 H11 120.0 . . ?
C11 C12 C13 119.96(15) . . ?
C11 C12 H12 120.0 . . ?
C13 C12 H12 120.0 . . ?
C12 C13 C14 120.11(14) . . ?
C12 C13 H13 119.9 . . ?
C14 C13 H13 119.9 . . ?
C15 C14 C13 120.19(14) . . ?
C15 C14 H14 119.9 . . ?
C13 C14 H14 119.9 . . ?
C14 C15 C10 119.79(14) . . ?
C14 C15 H15 120.1 . . ?
C10 C15 H15 120.1 . . ?
O4 B1 O3 123.43(13) . . ?
O4 B1 C3 123.65(13) . . ?
O3 B1 C3 112.90(12) . . ?
C9 O1 C6 116.16(10) . . ?
B1 O3 Si2 113.08(9) . . ?
B1 O4 H4 115.4(14) . . ?
O3 Si2 C7 111.93(6) . . ?
O3 Si2 C8 108.48(6) . . ?
C7 Si2 C8 113.67(7) . . ?
O3 Si2 C2 94.58(5) . . ?
C7 Si2 C2 112.25(7) . . ?
C8 Si2 C2 114.34(6) . . ?

_refine_diff_density_max         0.354
_refine_diff_density_min         -0.282
_refine_diff_density_rms         0.050

_shelxl_version_number           2013-4

_shelx_res_file                  
;
TITL 2 in P2(1)/c
CELL  1.54178  10.1341  12.5199  12.6193   90.000   91.705   90.000
ZERR     4.00   0.0001   0.0002   0.0002    0.000    0.001    0.000
LATT   1
SYMM  - X, 1/2 + Y, 1/2 - Z
SFAC  C    H    B    O    SI   CL
UNIT  60 56 4 16 4 4
MERG   2
FMAP   2
PLAN   20
DFIX 0.84 0.01 O4 H4
ACTA
BOND   $H
L.S.  14
TEMP  -173.00
WGHT    0.048400    0.841900
FVAR       0.18777
MOLE    1
C1    1    0.188188    0.081406   -0.044624    11.00000    0.01536    0.01509 =
         0.01477    0.00265    0.00193    0.00330
C2    1    0.145922    0.184335   -0.024088    11.00000    0.01724    0.01425 =
         0.01294    0.00054    0.00196    0.00143
C3    1    0.025413    0.220599   -0.070074    11.00000    0.01737    0.01416 =
         0.01607    0.00164    0.00240    0.00235
C4    1   -0.051382    0.151811   -0.133560    11.00000    0.01661    0.01679 =
         0.02282    0.00106   -0.00109    0.00216
AFIX  43
H4A   2   -0.134299    0.175038   -0.162115    11.00000   -1.20000
AFIX   0
C5    1   -0.006479    0.049491   -0.154904    11.00000    0.01799    0.01609 =
         0.02212   -0.00185    0.00045   -0.00180
AFIX  43
H5    2   -0.058138    0.003004   -0.198807    11.00000   -1.20000
AFIX   0
C6    1    0.114225    0.015078   -0.111953    11.00000    0.01948    0.01077 =
         0.01785    0.00017    0.00494    0.00167
C7    1    0.223413    0.262761    0.200483    11.00000    0.03366    0.02369 =
         0.01590   -0.00205   -0.00028    0.00478
AFIX  33
H7A   2    0.137836    0.233421    0.219999    11.00000   -1.50000
H7B   2    0.241595    0.327901    0.241430    11.00000   -1.50000
H7C   2    0.292851    0.210043    0.215873    11.00000   -1.50000
AFIX   0
C8    1    0.377970    0.345829    0.010092    11.00000    0.02070    0.02172 =
         0.02946    0.00170   -0.00016    0.00019
AFIX  33
H8A   2    0.369568    0.359966   -0.066192    11.00000   -1.50000
H8B   2    0.447377    0.292600    0.023499    11.00000   -1.50000
H8C   2    0.400997    0.412130    0.047553    11.00000   -1.50000
AFIX   0
C9    1    0.262109   -0.098727   -0.196494    11.00000    0.01656    0.01778 =
         0.01808   -0.00477    0.00137   -0.00096
C10   1    0.304437   -0.211811   -0.202182    11.00000    0.01487    0.01722 =
         0.02153   -0.00536   -0.00077    0.00002
C11   1    0.259680   -0.289063   -0.132586    11.00000    0.02164    0.01962 =
         0.02156   -0.00172    0.00118    0.00351
AFIX  43
H11   2    0.201152   -0.269774   -0.078362    11.00000   -1.20000
AFIX   0
C12   1    0.300606   -0.394399   -0.142422    11.00000    0.02995    0.02004 =
         0.02790    0.00085   -0.00264    0.00526
AFIX  43
H12   2    0.269267   -0.447331   -0.095456    11.00000   -1.20000
AFIX   0
C13   1    0.387468   -0.422320   -0.221045    11.00000    0.02653    0.01996 =
         0.03226   -0.00844   -0.00546    0.00819
AFIX  43
H13   2    0.415240   -0.494401   -0.227882    11.00000   -1.20000
AFIX   0
C14   1    0.433750   -0.344911   -0.289683    11.00000    0.01864    0.02807 =
         0.03157   -0.01390    0.00160    0.00200
AFIX  43
H14   2    0.493787   -0.364114   -0.342854    11.00000   -1.20000
AFIX   0
C15   1    0.392587   -0.239934   -0.280756    11.00000    0.01885    0.02301 =
         0.02579   -0.00851    0.00436   -0.00281
AFIX  43
H15   2    0.424091   -0.187166   -0.327826    11.00000   -1.20000
AFIX   0
B1    3    0.002625    0.342027   -0.043695    11.00000    0.01805    0.01543 =
         0.01827    0.00028    0.00171    0.00165
O1    4    0.155176   -0.088616   -0.132641    11.00000    0.01915    0.01131 =
         0.02318   -0.00146    0.00607    0.00104
O2    4    0.311766   -0.024706   -0.240119    11.00000    0.02524    0.01708 =
         0.02644   -0.00231    0.00766   -0.00458
O3    4    0.099371    0.383742    0.025442    11.00000    0.01912    0.01400 =
         0.02154   -0.00192   -0.00170    0.00413
O4    4   -0.097210    0.400342   -0.085815    11.00000    0.02216    0.01495 =
         0.02967   -0.00246   -0.00472    0.00535
H4    2   -0.096885    0.464481   -0.069211    11.00000   -1.50000
SI2   5    0.219573    0.294540    0.058002    11.00000    0.01705    0.01348 =
         0.01456   -0.00119   -0.00060    0.00285
CL1   6    0.334893    0.034558    0.013616    11.00000    0.02052    0.01895 =
         0.02088   -0.00016   -0.00320    0.00771
HKLF    4

REM  2 in P2(1)/c
REM R1 =  0.0290 for    3073 Fo > 4sig(Fo)  and  0.0320 for all    3342 data
REM    202 parameters refined using      1 restraints

END

WGHT      0.0438      0.7176

REM Highest difference peak  0.354,  deepest hole -0.282,  1-sigma level  0.050
Q1    1   0.1945  0.2337  0.0028  11.00000  0.05    0.35
Q2    1   0.0072  0.2800 -0.0551  11.00000  0.05    0.35
Q3    1   0.0895  0.1968 -0.0431  11.00000  0.05    0.33
Q4    1   0.1435  0.3414  0.0486  11.00000  0.05    0.32
Q5    1   0.1373  0.0442 -0.0656  11.00000  0.05    0.32
Q6    1   0.1754  0.1346 -0.0369  11.00000  0.05    0.31
Q7    1   0.2196  0.2836  0.1396  11.00000  0.05    0.31
Q8    1   0.3023  0.3282  0.0275  11.00000  0.05    0.29
Q9    1   0.3413 -0.2258 -0.2389  11.00000  0.05    0.28
Q10   1   0.2828 -0.1588 -0.2019  11.00000  0.05    0.27
Q11   1   0.2590 -0.2512 -0.1778  11.00000  0.05    0.25
Q12   1  -0.0345  0.0981 -0.1375  11.00000  0.05    0.25
Q13   1   0.3931 -0.3811 -0.2647  11.00000  0.05    0.24
Q14   1   0.0846  0.3784  0.0002  11.00000  0.05    0.23
Q15   1   0.2392  0.0616 -0.0201  11.00000  0.05    0.22
Q16   1   0.0612  0.0376 -0.1361  11.00000  0.05    0.22
Q17   1   0.3944 -0.3038 -0.3102  11.00000  0.05    0.21
Q18   1   0.0013  0.1927 -0.1103  11.00000  0.05    0.21
Q19   1   0.2848 -0.3362 -0.1375  11.00000  0.05    0.19
Q20   1   0.1366 -0.0402 -0.1233  11.00000  0.05    0.18
;
_shelx_res_checksum              74589
####################################################################### 
# 
# This file contains crystal structure data downloaded from the 
# Cambridge Structural Database (CSD) hosted by the Cambridge 
# Crystallographic Data Centre (CCDC).
# 
# Full information about CCDC data access policies and citation 
# guidelines are available at http://www.ccdc.cam.ac.uk/access/V1 
# 
# Audit and citation data items may have been added by the CCDC. 
# Please retain this information to preserve the provenance of 
# this file and to allow appropriate attribution of the data. 
# 
#######################################################################

data_8
_database_code_depnum_ccdc_archive 'CCDC 2068347'
loop_
_audit_author_name
_audit_author_address
'Krzysztof Durka'
;Warsaw University of Technology, Faculty of Chemistry
Poland
;
_audit_update_record             
;
2021-03-05 deposited with the CCDC.	2021-07-09 downloaded from the CCDC.
;
# start Validation Reply Form
_vrf_PLAT082_8                   
;
PROBLEM: High R1 Value ..................................       0.26 Report
RESPONSE: The quality of the crystal data is low. This leads to the numerous problems associated with crystal structure. However, our aim was to confirm the atoms connectivity in this compounds, which serves as precursor for target biologically active systems.
;
# Added during the CSD deposition process: Friday 05 March 2021 07:26 PM
# end Validation Reply Form


_audit_creation_method           SHELXL-2013
_chemical_name_systematic        
;
 ?
;
_chemical_name_common            ?
_chemical_melting_point          ?
_chemical_formula_moiety         
'2(C32 H36 B4 Cl4 F8 K5 O12 Si4), 4(O0.50), 2(O)'
_chemical_formula_sum            'C64 H72 B8 Cl8 F16 K10 O29 Si8'
_chemical_formula_weight         2595.01

loop_
_atom_type_symbol
_atom_type_description
_atom_type_scat_dispersion_real
_atom_type_scat_dispersion_imag
_atom_type_scat_source
C C 0.0181 0.0091 'International Tables Vol C Tables 4.2.6.8 and 6.1.1.4'
H H 0.0000 0.0000 'International Tables Vol C Tables 4.2.6.8 and 6.1.1.4'
B B 0.0090 0.0039 'International Tables Vol C Tables 4.2.6.8 and 6.1.1.4'
O O 0.0492 0.0322 'International Tables Vol C Tables 4.2.6.8 and 6.1.1.4'
F F 0.0727 0.0534 'International Tables Vol C Tables 4.2.6.8 and 6.1.1.4'
Si Si 0.2541 0.3302 'International Tables Vol C Tables 4.2.6.8 and 6.1.1.4'
K K 0.3868 1.0657 'International Tables Vol C Tables 4.2.6.8 and 6.1.1.4'
Cl Cl 0.3639 0.7018 'International Tables Vol C Tables 4.2.6.8 and 6.1.1.4'

_space_group_crystal_system      tetragonal
_space_group_IT_number           84
_space_group_name_H-M_alt        'P 42/m'
_space_group_name_Hall           '-P 4c'

_shelx_space_group_comment       
;
The symmetry employed for this shelxl refinement is uniquely defined
by the following loop, which should always be used as a source of
symmetry information in preference to the above space-group names.
They are only intended as comments.
;

loop_
_space_group_symop_operation_xyz
'x, y, z'
'-x, -y, z'
'-y, x, z+1/2'
'y, -x, z+1/2'
'-x, -y, -z'
'x, y, -z'
'y, -x, -z-1/2'
'-y, x, -z-1/2'

_cell_length_a                   16.7599(4)
_cell_length_b                   16.7599(4)
_cell_length_c                   19.4746(9)
_cell_angle_alpha                90
_cell_angle_beta                 90
_cell_angle_gamma                90
_cell_volume                     5470.3(4)
_cell_formula_units_Z            2
_cell_measurement_temperature    100(2)
_cell_measurement_reflns_used    14069
_cell_measurement_theta_min      2.6350
_cell_measurement_theta_max      69.4880

_exptl_crystal_description       block
_exptl_crystal_colour            colourless
_exptl_crystal_density_diffrn    1.575
_exptl_crystal_F_000             2620
_exptl_crystal_size_max          0.04
_exptl_crystal_size_mid          0.03
_exptl_crystal_size_min          0.03
_exptl_absorpt_coefficient_mu    6.968
_exptl_absorpt_correction_T_min  0.54887
_exptl_absorpt_correction_T_max  1.00000
_exptl_absorpt_correction_type   multi-scan
_exptl_absorpt_process_details   
;
CrysAlisPro, Agilent Technologies,
Version 1.171.37.33 (release 27-03-2014 CrysAlis171 .NET)
(compiled Mar 27 2014,17:12:48)
Empirical absorption correction using spherical harmonics,
 implemented in SCALE3 ABSPACK scaling algorithm.
;

_diffrn_ambient_temperature      100.01(10)
_diffrn_ambient_environment      N~2~
_diffrn_source                   'sealed X-ray tube'
_diffrn_source_type              'SuperNova (Cu) X-ray Source'
_diffrn_radiation_probe          x-ray
_diffrn_radiation_type           'Cu K\a'
_diffrn_radiation_wavelength     1.54184
_diffrn_radiation_monochromator  mirror
_diffrn_measurement_device       'four-circle diffractometer'
_diffrn_measurement_device_type  'SuperNova, Dual, Cu at zero, Atlas'
_diffrn_detector                 'CCD plate'
_diffrn_detector_type            Atlas
_diffrn_detector_area_resol_mean 5.2195
_diffrn_reflns_number            21796
_diffrn_reflns_av_unetI/netI     0.0428
_diffrn_reflns_av_R_equivalents  0.0792
_diffrn_reflns_limit_h_min       -20
_diffrn_reflns_limit_h_max       15
_diffrn_reflns_limit_k_min       -20
_diffrn_reflns_limit_k_max       17
_diffrn_reflns_limit_l_min       -22
_diffrn_reflns_limit_l_max       23
_diffrn_reflns_theta_min         2.636
_diffrn_reflns_theta_max         69.256
_diffrn_reflns_theta_full        67.679
_diffrn_measured_fraction_theta_max 0.986
_diffrn_measured_fraction_theta_full 1.000
_diffrn_reflns_Laue_measured_fraction_max 0.986
_diffrn_reflns_Laue_measured_fraction_full 1.000
_diffrn_reflns_point_group_measured_fraction_max 0.986
_diffrn_reflns_point_group_measured_fraction_full 1.000
_reflns_number_total             5221
_reflns_number_gt                5086
_reflns_threshold_expression     'I > 2\s(I)'
_reflns_Friedel_coverage         0.000
_reflns_Friedel_fraction_max     .
_reflns_Friedel_fraction_full    .

_reflns_special_details          
;
 Reflections were merged by SHELXL according to the crystal
 class for the calculation of statistics and refinement.
 
 _reflns_Friedel_fraction is defined as the number of unique
 Friedel pairs measured divided by the number that would be
 possible theoretically, ignoring centric projections and
 systematic absences.
;

_refine_ls_structure_factor_coef Fsqd
_refine_ls_matrix_type           full
_refine_ls_weighting_scheme      calc
_refine_ls_weighting_details     
'w=1/[\s^2^(Fo^2^)+551.3037P] where P=(Fo^2^+2Fc^2^)/3'
_atom_sites_solution_primary     ?
_atom_sites_solution_secondary   ?
_atom_sites_solution_hydrogens   geom
_refine_ls_hydrogen_treatment    constr
_refine_ls_extinction_method     none
_refine_ls_extinction_coef       .
_refine_ls_number_reflns         5221
_refine_ls_number_parameters     336
_refine_ls_number_restraints     255
_refine_ls_R_factor_all          0.2627
_refine_ls_R_factor_gt           0.2600
_refine_ls_wR_factor_ref         0.4704
_refine_ls_wR_factor_gt          0.4690
_refine_ls_goodness_of_fit_ref   1.202
_refine_ls_restrained_S_all      1.189
_refine_ls_shift/su_max          0.014
_refine_ls_shift/su_mean         0.002

loop_
_atom_site_label
_atom_site_type_symbol
_atom_site_fract_x
_atom_site_fract_y
_atom_site_fract_z
_atom_site_U_iso_or_equiv
_atom_site_adp_type
_atom_site_occupancy
_atom_site_site_symmetry_order
_atom_site_calc_flag
_atom_site_refinement_flags_posn
_atom_site_refinement_flags_adp
_atom_site_refinement_flags_occupancy
_atom_site_disorder_assembly
_atom_site_disorder_group
K5A K 0.561(4) 0.309(4) 0.0000 0.089(5) Uani 0.22(2) 2 d S TU P A 1
K5B K 0.4573(11) 0.3579(11) 0.0000 0.089(5) Uani 0.78(2) 2 d S T P A 2
K6A K 1.1094(13) -0.0042(14) 0.0000 0.0264(17) Uani 0.266(12) 2 d S TU P B 1
K6B K 1.1585(5) -0.0701(5) 0.0000 0.0264(17) Uani 0.734(12) 2 d S T P B 2
C1 C 0.4762(7) 0.2055(7) 0.1989(4) 0.017(4) Uani 1 1 d G U . . .
C2 C 0.4286(6) 0.1608(6) 0.2429(5) 0.023(4) Uani 1 1 d G U . . .
H2 H 0.3897 0.1254 0.2247 0.027 Uiso 1 1 calc R U . . .
C3 C 0.4378(6) 0.1680(6) 0.3135(5) 0.010(3) Uani 1 1 d G U . . .
H3 H 0.4053 0.1375 0.3436 0.013 Uiso 1 1 calc R U . . .
C4 C 0.4947(7) 0.2198(7) 0.3402(4) 0.014(3) Uani 1 1 d G U . . .
C5 C 0.5423(6) 0.2645(6) 0.2962(5) 0.032(5) Uani 1 1 d G U . . .
C6 C 0.5331(6) 0.2573(6) 0.2255(5) 0.012(3) Uani 1 1 d G U . . .
C8 C 0.6535(11) 0.0746(11) 0.2425(10) 0.020(4) Uani 1 1 d . U . . .
H8 H 0.6192 0.1130 0.2220 0.024 Uiso 1 1 calc R U . . .
C9 C 0.7027(11) 0.0278(11) 0.1988(10) 0.018(4) Uani 1 1 d . U . . .
C10 C 0.7504(13) -0.0276(13) 0.2313(12) 0.030(5) Uani 1 1 d . U . . .
C11 C 0.7534(9) -0.0383(9) 0.3028(9) 0.012(3) Uani 1 1 d . U . . .
C12 C 0.7033(14) 0.0110(14) 0.3397(13) 0.038(5) Uani 1 1 d . U . . .
Si2 Si 0.8065(3) -0.0841(3) 0.1522(3) 0.0143(10) Uani 1 1 d . U . . .
Cl2 Cl 0.8239(3) -0.1133(3) 0.3297(3) 0.0256(10) Uani 1 1 d . U . . .
F4 F 0.7324(7) 0.1013(7) 0.0900(6) 0.027(3) Uani 1 1 d . U . . .
F3 F 0.6271(7) 0.0140(7) 0.0855(7) 0.032(3) Uani 1 1 d . U . . .
O2 O 0.7625(7) -0.0366(7) 0.0926(7) 0.018(3) Uani 1 1 d . U . . .
O3 O 0.7287(9) -0.0033(9) 0.4108(8) 0.035(4) Uani 1 1 d . U . . .
H3A H 0.7590 -0.0432 0.4121 0.053 Uiso 1 1 calc R U . . .
C17 C 0.9190(16) -0.0655(17) 0.1448(15) 0.050(7) Uani 1 1 d . U . . .
H17A H 0.9406 -0.0969 0.1067 0.075 Uiso 1 1 calc R U . . .
H17B H 0.9452 -0.0814 0.1876 0.075 Uiso 1 1 calc R U . . .
H17C H 0.9286 -0.0087 0.1364 0.075 Uiso 1 1 calc R U . . .
C16 C 0.7879(15) -0.1864(15) 0.1442(14) 0.044(6) Uani 1 1 d . U . . .
H16A H 0.8224 -0.2088 0.1085 0.065 Uiso 1 1 calc R U . . .
H16B H 0.7319 -0.1948 0.1317 0.065 Uiso 1 1 calc R U . . .
H16C H 0.7990 -0.2129 0.1881 0.065 Uiso 1 1 calc R U . . .
O4 O 0.4987(11) 0.2082(11) 0.4139(9) 0.050(5) Uani 1 1 d . U . . .
H4 H 0.4606 0.1791 0.4266 0.075 Uiso 1 1 calc R U . . .
B1 B 0.7068(12) 0.0251(12) 0.1181(11) 0.018(4) Uani 1 1 d . U . . .
B2 B 0.4697(15) 0.2091(15) 0.1142(13) 0.028(5) Uani 1 1 d . U . . .
K1 K 0.5000 0.0000 0.1607(3) 0.0247(12) Uani 1 2 d S TU P A .
K2 K 0.6137(4) 0.1541(4) 0.0000 0.0299(14) Uani 1 2 d S TU P A .
K3 K 0.6572(4) -0.1162(4) 0.0000 0.0300(14) Uani 1 2 d S TU P . .
O6 O 0.413(3) 0.145(3) 0.5000 0.130(17) Uani 1 2 d S TU P . .
O8 O 0.7357(15) -0.2823(15) 0.0000 0.045(6) Uani 1 2 d S TU P . .
O12 O 0.9999(16) -0.0982(16) 0.0000 0.052(7) Uani 1 2 d S TU P . .
O10 O 0.2441(16) 0.1425(17) 0.5000 0.052(7) Uani 1 2 d S TU P . .
O11 O 0.5299(18) 0.3417(17) 0.5000 0.058(7) Uani 1 2 d S TU P . .
O14 O 0.6502(11) 0.1108(12) 0.5000 0.024(4) Uani 1 2 d S TU P . .
C13 C 0.6528(15) 0.0670(15) 0.3137(13) 0.040(5) Uani 1 1 d . U . . .
H13 H 0.6195 0.0988 0.3422 0.048 Uiso 1 1 calc R U . . .
Si1 Si 0.5861(4) 0.3072(4) 0.1626(4) 0.0365(15) Uani 1 1 d . U . . .
Cl1 Cl 0.6128(3) 0.3142(4) 0.3407(3) 0.0493(17) Uani 1 1 d . U . . .
C14 C 0.6981(9) 0.2860(10) 0.1578(10) 0.015(3) Uani 1 1 d . U . . .
H12A H 0.7216 0.3170 0.1203 0.023 Uiso 1 1 calc R U . . .
H12B H 0.7067 0.2289 0.1494 0.023 Uiso 1 1 calc R U . . .
H12C H 0.7233 0.3011 0.2013 0.023 Uiso 1 1 calc R U . . .
O1 O 0.5332(10) 0.2624(10) 0.0940(9) 0.043(4) Uani 1 1 d . U . . .
C15 C 0.5642(11) 0.4137(10) 0.1622(11) 0.023(4) Uani 1 1 d . U . . .
H13A H 0.5068 0.4218 0.1693 0.034 Uiso 1 1 calc R U . . .
H13B H 0.5799 0.4366 0.1179 0.034 Uiso 1 1 calc R U . . .
H13C H 0.5939 0.4399 0.1991 0.034 Uiso 1 1 calc R U . . .
F1 F 0.4872(6) 0.1325(6) 0.0842(5) 0.018(2) Uani 1 1 d . U . . .
F2 F 0.3955(7) 0.2328(7) 0.0848(7) 0.034(3) Uani 1 1 d . U . . .
O13 O 0.509(5) 0.039(4) 0.5000 0.08(2) Uani 0.5 2 d S TU P . .

loop_
_atom_site_aniso_label
_atom_site_aniso_U_11
_atom_site_aniso_U_22
_atom_site_aniso_U_33
_atom_site_aniso_U_23
_atom_site_aniso_U_13
_atom_site_aniso_U_12
K5A 0.090(6) 0.086(6) 0.092(6) 0.000 0.000 -0.001(4)
K5B 0.090(6) 0.086(6) 0.092(6) 0.000 0.000 -0.001(4)
K6A 0.016(3) 0.025(3) 0.038(4) 0.000 0.000 0.007(3)
K6B 0.016(3) 0.025(3) 0.038(4) 0.000 0.000 0.007(3)
C1 0.015(5) 0.014(5) 0.021(5) -0.001(4) 0.003(4) 0.005(4)
C2 0.023(6) 0.021(5) 0.024(6) -0.001(4) 0.003(4) 0.003(4)
C3 0.010(5) 0.010(5) 0.011(5) 0.000(4) 0.004(4) 0.002(4)
C4 0.011(5) 0.016(5) 0.017(5) -0.002(4) -0.001(4) -0.005(4)
C5 0.029(6) 0.033(6) 0.034(6) 0.003(5) 0.002(5) 0.001(4)
C6 0.009(5) 0.011(5) 0.015(5) 0.000(4) -0.002(4) 0.002(4)
C8 0.018(5) 0.018(5) 0.024(5) -0.001(4) -0.003(4) 0.005(4)
C9 0.019(5) 0.017(5) 0.020(5) 0.001(4) -0.003(4) 0.004(4)
C10 0.028(6) 0.029(6) 0.033(6) -0.001(5) 0.001(5) 0.001(4)
C11 0.007(5) 0.011(5) 0.018(5) 0.002(4) -0.004(4) 0.002(4)
C12 0.036(7) 0.038(7) 0.040(7) -0.001(5) -0.002(5) 0.000(5)
Si2 0.0063(18) 0.0041(18) 0.033(2) 0.0018(18) 0.0085(18) 0.0025(14)
Cl2 0.018(2) 0.018(2) 0.040(3) 0.0066(19) 0.0055(19) 0.0098(17)
F4 0.031(4) 0.020(4) 0.030(4) 0.002(4) 0.002(4) 0.000(3)
F3 0.033(4) 0.032(4) 0.032(5) -0.001(4) -0.001(4) 0.003(4)
O2 0.020(4) 0.013(4) 0.021(4) 0.001(4) 0.004(4) 0.003(4)
O3 0.037(7) 0.032(7) 0.036(7) -0.001(6) 0.001(6) 0.006(6)
C17 0.049(8) 0.050(8) 0.051(8) -0.001(5) 0.003(5) 0.000(5)
C16 0.043(9) 0.043(9) 0.044(9) 0.001(8) -0.002(8) 0.000(8)
O4 0.048(8) 0.056(8) 0.045(8) -0.013(7) -0.003(7) -0.018(7)
B1 0.017(6) 0.017(6) 0.021(6) 0.000(4) -0.001(4) 0.000(4)
B2 0.029(6) 0.027(6) 0.028(6) 0.001(5) -0.001(5) 0.001(5)
K1 0.026(3) 0.020(2) 0.028(3) 0.000 0.000 0.013(2)
K2 0.045(3) 0.020(3) 0.024(3) 0.000 0.000 0.013(2)
K3 0.035(3) 0.020(3) 0.035(3) 0.000 0.000 0.008(2)
O6 0.131(19) 0.129(19) 0.128(19) 0.000 0.000 0.001(10)
O8 0.042(9) 0.047(9) 0.045(9) 0.000 0.000 0.009(8)
O12 0.050(8) 0.052(8) 0.055(8) 0.000 0.000 0.001(5)
O10 0.049(10) 0.054(10) 0.052(10) 0.000 0.000 0.004(8)
O11 0.063(11) 0.051(10) 0.061(11) 0.000 0.000 0.003(8)
O14 0.018(7) 0.026(8) 0.029(8) 0.000 0.000 -0.001(6)
C13 0.040(7) 0.039(7) 0.041(7) 0.000(5) -0.004(5) 0.004(5)
Si1 0.035(3) 0.028(3) 0.046(3) -0.012(2) -0.002(3) 0.004(2)
Cl1 0.028(3) 0.069(4) 0.051(4) -0.033(3) -0.006(2) 0.003(3)
C14 0.009(6) 0.010(6) 0.026(7) 0.006(6) -0.003(6) -0.008(5)
O1 0.044(6) 0.040(6) 0.046(6) 0.002(4) 0.000(4) -0.003(4)
C15 0.021(7) 0.015(7) 0.033(8) 0.001(6) -0.008(6) 0.001(6)
F1 0.022(4) 0.012(4) 0.020(4) -0.002(3) 0.000(3) 0.003(3)
F2 0.033(4) 0.031(4) 0.037(5) 0.000(4) -0.003(4) 0.001(4)
O13 0.08(2) 0.08(2) 0.08(2) 0.000 0.000 0.002(10)

_geom_special_details            
;
 All esds (except the esd in the dihedral angle between two l.s. planes)
 are estimated using the full covariance matrix.  The cell esds are taken
 into account individually in the estimation of esds in distances, angles
 and torsion angles; correlations between esds in cell parameters are only
 used when they are defined by crystal symmetry.  An approximate (isotropic)
 treatment of cell esds is used for estimating esds involving l.s. planes.
;

loop_
_geom_bond_atom_site_label_1
_geom_bond_atom_site_label_2
_geom_bond_distance
_geom_bond_site_symmetry_2
_geom_bond_publ_flag
K5A O1 2.04(3) . ?
K5A O1 2.04(3) 6 ?
K5A K2 2.74(6) . ?
K5A B2 3.18(5) 6 ?
K5A B2 3.18(5) . ?
K5A Si1 3.194(11) . ?
K5A Si1 3.194(11) 6 ?
K5A K3 4.88(6) 5_655 ?
K5B O11 2.70(3) 7_566 ?
K5B O1 2.74(2) . ?
K5B O1 2.74(2) 6 ?
K5B F2 2.863(19) . ?
K5B F2 2.863(19) 6 ?
K5B B2 3.35(3) 6 ?
K5B B2 3.35(3) . ?
K5B Si1 3.926(13) . ?
K5B Si1 3.926(13) 6 ?
K5B K2 4.307(19) . ?
K5B K3 4.482(19) 5_655 ?
K5B K5B 4.97(4) 5_665 ?
K6A O12 2.42(4) . ?
K6A O12 2.51(3) 5_755 ?
K6A O2 2.89(2) 2_755 ?
K6A O2 2.89(2) 5_755 ?
K6A C17 3.09(3) 2_755 ?
K6A C17 3.09(3) 5_755 ?
K6A Si2 3.601(14) 2_755 ?
K6A Si2 3.601(14) 5_755 ?
K6A K6A 3.67(4) 5_755 ?
K6A K3 4.40(2) 5_755 ?
K6B F4 2.586(13) 2_755 ?
K6B F4 2.586(13) 5_755 ?
K6B O12 2.70(3) . ?
K6B O2 2.865(14) 2_755 ?
K6B O2 2.865(14) 5_755 ?
K6B O10 2.93(3) 7_656 ?
K6B B1 3.31(2) 2_755 ?
K6B B1 3.31(2) 5_755 ?
K6B K2 4.069(10) 5_755 ?
K6B K3 4.394(11) 5_755 ?
C1 C2 1.3900 . ?
C1 C6 1.3900 . ?
C1 B2 1.65(3) . ?
C2 C3 1.3900 . ?
C2 K1 3.355(11) . ?
C2 H2 0.9500 . ?
C3 C4 1.3900 . ?
C3 H3 0.9500 . ?
C4 C5 1.3900 . ?
C4 O4 1.45(2) . ?
C5 C6 1.3900 . ?
C5 Cl1 1.686(9) . ?
C6 Si1 1.729(10) . ?
C8 C13 1.39(3) . ?
C8 C9 1.42(3) . ?
C8 H8 0.9500 . ?
C9 C10 1.38(3) . ?
C9 B1 1.57(3) . ?
C9 K1 3.509(18) . ?
C10 C11 1.40(3) . ?
C10 Si2 2.04(2) . ?
C11 C12 1.38(3) . ?
C11 Cl2 1.803(16) . ?
C12 C13 1.36(3) . ?
C12 O3 1.47(3) . ?
Si2 O2 1.588(13) . ?
Si2 C16 1.75(2) . ?
Si2 C17 1.92(3) . ?
Si2 K6A 3.601(14) 5_755 ?
Si2 K3 3.917(7) . ?
F4 B1 1.45(2) . ?
F4 K6B 2.586(13) 5_755 ?
F4 K2 2.795(13) . ?
F3 B1 1.49(2) . ?
F3 K1 2.597(13) . ?
F3 K3 2.792(13) . ?
F3 K2 2.886(13) . ?
O2 B1 1.48(2) . ?
O2 K3 2.855(14) . ?
O2 K6B 2.865(14) 5_755 ?
O2 K6A 2.89(2) 5_755 ?
O3 H3A 0.8400 . ?
C17 K6A 3.09(3) 5_755 ?
C17 H17A 0.9800 . ?
C17 H17B 0.9800 . ?
C17 H17C 0.9800 . ?
C16 H16A 0.9800 . ?
C16 H16B 0.9800 . ?
C16 H16C 0.9800 . ?
O4 H4 0.8400 . ?
B1 K6B 3.31(2) 5_755 ?
B1 K3 3.40(2) . ?
B1 K2 3.52(2) . ?
B1 K1 3.59(2) . ?
B2 F2 1.43(3) . ?
B2 F1 1.44(3) . ?
B2 O1 1.44(3) . ?
B2 K2 3.41(3) . ?
B2 K3 3.45(3) 5_655 ?
K1 F3 2.597(13) 2_655 ?
K1 F1 2.683(11) 2_655 ?
K1 F1 2.683(11) . ?
K1 C8 3.273(18) 2_655 ?
K1 C2 3.355(19) 2_655 ?
K1 C9 3.509(18) 2_655 ?
K1 B1 3.59(2) 2_655 ?
K1 K2 4.483(7) . ?
K2 F1 2.705(12) . ?
K2 F1 2.705(12) 6 ?
K2 F4 2.795(13) 6 ?
K2 F3 2.886(13) 6 ?
K2 O1 2.909(18) . ?
K2 O1 2.909(18) 6 ?
K2 B2 3.41(3) 6 ?
K3 F2 2.707(13) 5_655 ?
K3 F2 2.707(13) 2_655 ?
K3 F3 2.792(13) 6 ?
K3 O2 2.855(14) 6 ?
K3 F1 2.936(12) 5_655 ?
K3 F1 2.936(12) 2_655 ?
K3 O8 3.08(3) . ?
K3 B1 3.40(2) 6 ?
K3 B2 3.45(3) 5_655 ?
O12 K6A 2.51(3) 5_755 ?
O10 K6B 2.93(3) 3_545 ?
O11 K5B 2.70(3) 3_655 ?
C13 H13 0.9500 . ?
Si1 O1 1.771(19) . ?
Si1 C15 1.823(18) . ?
Si1 C14 1.912(17) . ?
C14 H12A 0.9800 . ?
C14 H12B 0.9800 . ?
C14 H12C 0.9800 . ?
C15 H13A 0.9800 . ?
C15 H13B 0.9800 . ?
C15 H13C 0.9800 . ?
F1 K3 2.936(12) 5_655 ?
F2 K3 2.707(13) 5_655 ?
O13 O13 1.34(13) 5_656 ?

loop_
_geom_angle_atom_site_label_1
_geom_angle_atom_site_label_2
_geom_angle_atom_site_label_3
_geom_angle
_geom_angle_site_symmetry_1
_geom_angle_site_symmetry_3
_geom_angle_publ_flag
O1 K5A O1 127(3) . 6 ?
O1 K5A K2 73.3(18) . . ?
O1 K5A K2 73.3(18) 6 . ?
O1 K5A B2 108(2) . 6 ?
O1 K5A B2 20.2(10) 6 6 ?
K2 K5A B2 69.9(13) . 6 ?
O1 K5A B2 20.2(10) . . ?
O1 K5A B2 108(2) 6 . ?
K2 K5A B2 69.9(13) . . ?
B2 K5A B2 88.8(18) 6 . ?
O1 K5A Si1 30.6(7) . . ?
O1 K5A Si1 156(3) 6 . ?
K2 K5A Si1 87.1(11) . . ?
B2 K5A Si1 139(2) 6 . ?
B2 K5A Si1 50.5(6) . . ?
O1 K5A Si1 156(3) . 6 ?
O1 K5A Si1 30.6(7) 6 6 ?
K2 K5A Si1 87.1(11) . 6 ?
B2 K5A Si1 50.5(6) 6 6 ?
B2 K5A Si1 139(2) . 6 ?
Si1 K5A Si1 165(2) . 6 ?
O1 K5A K3 64.8(17) . 5_655 ?
O1 K5A K3 64.8(17) 6 5_655 ?
K2 K5A K3 67.3(13) . 5_655 ?
B2 K5A K3 44.7(9) 6 5_655 ?
B2 K5A K3 44.7(9) . 5_655 ?
Si1 K5A K3 95.2(12) . 5_655 ?
Si1 K5A K3 95.2(12) 6 5_655 ?
O11 K5B O1 137.7(5) 7_566 . ?
O11 K5B O1 137.7(5) 7_566 6 ?
O1 K5B O1 83.6(9) . 6 ?
O11 K5B F2 104.5(8) 7_566 . ?
O1 K5B F2 49.9(5) . . ?
O1 K5B F2 97.2(7) 6 . ?
O11 K5B F2 104.5(8) 7_566 6 ?
O1 K5B F2 97.2(7) . 6 ?
O1 K5B F2 49.9(5) 6 6 ?
F2 K5B F2 70.5(6) . 6 ?
O11 K5B B2 124.3(7) 7_566 6 ?
O1 K5B B2 88.8(7) . 6 ?
O1 K5B B2 25.0(5) 6 6 ?
F2 K5B B2 82.0(7) . 6 ?
F2 K5B B2 25.0(5) 6 6 ?
O11 K5B B2 124.3(7) 7_566 . ?
O1 K5B B2 25.0(6) . . ?
O1 K5B B2 88.8(7) 6 . ?
F2 K5B B2 25.0(5) . . ?
F2 K5B B2 82.0(7) 6 . ?
B2 K5B B2 83.3(9) 6 . ?
O11 K5B Si1 123.1(3) 7_566 . ?
O1 K5B Si1 23.2(4) . . ?
O1 K5B Si1 99.0(6) 6 . ?
F2 K5B Si1 64.8(3) . . ?
F2 K5B Si1 120.4(6) 6 . ?
B2 K5B Si1 109.9(6) 6 . ?
B2 K5B Si1 43.0(5) . . ?
O11 K5B Si1 123.1(3) 7_566 6 ?
O1 K5B Si1 99.0(6) . 6 ?
O1 K5B Si1 23.2(4) 6 6 ?
F2 K5B Si1 120.4(6) . 6 ?
F2 K5B Si1 64.8(3) 6 6 ?
B2 K5B Si1 43.0(5) 6 6 ?
B2 K5B Si1 109.9(6) . 6 ?
Si1 K5B Si1 107.5(5) . 6 ?
O11 K5B K2 171.7(9) 7_566 . ?
O1 K5B K2 41.8(4) . . ?
O1 K5B K2 41.8(4) 6 . ?
F2 K5B K2 68.9(4) . . ?
F2 K5B K2 68.9(4) 6 . ?
B2 K5B K2 51.0(5) 6 . ?
B2 K5B K2 51.0(5) . . ?
Si1 K5B K2 59.6(2) . . ?
Si1 K5B K2 59.6(2) 6 . ?
O11 K5B K3 108.8(8) 7_566 5_655 ?
O1 K5B K3 70.8(5) . 5_655 ?
O1 K5B K3 70.8(5) 6 5_655 ?
F2 K5B K3 35.3(3) . 5_655 ?
F2 K5B K3 35.3(3) 6 5_655 ?
B2 K5B K3 49.7(5) 6 5_655 ?
B2 K5B K3 49.7(5) . 5_655 ?
Si1 K5B K3 92.3(3) . 5_655 ?
Si1 K5B K3 92.3(3) 6 5_655 ?
K2 K5B K3 62.8(3) . 5_655 ?
O11 K5B K5B 62.6(7) 7_566 5_665 ?
O1 K5B K5B 115.2(6) . 5_665 ?
O1 K5B K5B 115.2(6) 6 5_665 ?
F2 K5B K5B 143.6(4) . 5_665 ?
F2 K5B K5B 143.6(4) 6 5_665 ?
B2 K5B K5B 134.1(5) 6 5_665 ?
B2 K5B K5B 134.1(5) . 5_665 ?
Si1 K5B K5B 92.8(4) . 5_665 ?
Si1 K5B K5B 92.8(4) 6 5_665 ?
K2 K5B K5B 125.8(6) . 5_665 ?
K3 K5B K5B 171.4(6) 5_655 5_665 ?
O12 K6A O12 83.8(12) . 5_755 ?
O12 K6A O2 136.0(6) . 2_755 ?
O12 K6A O2 112.3(8) 5_755 2_755 ?
O12 K6A O2 136.0(6) . 5_755 ?
O12 K6A O2 112.3(8) 5_755 5_755 ?
O2 K6A O2 77.4(8) 2_755 5_755 ?
O12 K6A C17 97.5(7) . 2_755 ?
O12 K6A C17 68.2(6) 5_755 2_755 ?
O2 K6A C17 56.9(6) 2_755 2_755 ?
O2 K6A C17 126.5(9) 5_755 2_755 ?
O12 K6A C17 97.5(7) . 5_755 ?
O12 K6A C17 68.2(6) 5_755 5_755 ?
O2 K6A C17 126.5(9) 2_755 5_755 ?
O2 K6A C17 56.9(6) 5_755 5_755 ?
C17 K6A C17 131.8(13) 2_755 5_755 ?
O12 K6A Si2 124.4(3) . 2_755 ?
O12 K6A Si2 90.3(6) 5_755 2_755 ?
O2 K6A Si2 25.4(3) 2_755 2_755 ?
O2 K6A Si2 97.2(7) 5_755 2_755 ?
C17 K6A Si2 32.1(5) 2_755 2_755 ?
C17 K6A Si2 131.0(9) 5_755 2_755 ?
O12 K6A Si2 124.4(3) . 5_755 ?
O12 K6A Si2 90.3(6) 5_755 5_755 ?
O2 K6A Si2 97.2(7) 2_755 5_755 ?
O2 K6A Si2 25.4(3) 5_755 5_755 ?
C17 K6A Si2 131.0(9) 2_755 5_755 ?
C17 K6A Si2 32.1(5) 5_755 5_755 ?
Si2 K6A Si2 110.8(6) 2_755 5_755 ?
O12 K6A K6A 42.8(8) . 5_755 ?
O12 K6A K6A 40.9(8) 5_755 5_755 ?
O2 K6A K6A 137.2(5) 2_755 5_755 ?
O2 K6A K6A 137.2(5) 5_755 5_755 ?
C17 K6A K6A 80.3(7) 2_755 5_755 ?
C17 K6A K6A 80.3(7) 5_755 5_755 ?
Si2 K6A K6A 112.0(5) 2_755 5_755 ?
Si2 K6A K6A 112.0(5) 5_755 5_755 ?
O12 K6A K3 166.7(10) . 5_755 ?
O12 K6A K3 109.6(9) 5_755 5_755 ?
O2 K6A K3 39.7(4) 2_755 5_755 ?
O2 K6A K3 39.7(4) 5_755 5_755 ?
C17 K6A K3 87.9(7) 2_755 5_755 ?
C17 K6A K3 87.9(7) 5_755 5_755 ?
Si2 K6A K3 57.6(3) 2_755 5_755 ?
Si2 K6A K3 57.6(3) 5_755 5_755 ?
K6A K6A K3 150.5(10) 5_755 5_755 ?
F4 K6B F4 85.3(6) 2_755 5_755 ?
F4 K6B O12 131.4(4) 2_755 . ?
F4 K6B O12 131.4(4) 5_755 . ?
F4 K6B O2 51.1(4) 2_755 2_755 ?
F4 K6B O2 103.1(4) 5_755 2_755 ?
O12 K6B O2 124.3(5) . 2_755 ?
F4 K6B O2 103.1(4) 2_755 5_755 ?
F4 K6B O2 51.1(4) 5_755 5_755 ?
O12 K6B O2 124.3(5) . 5_755 ?
O2 K6B O2 78.1(6) 2_755 5_755 ?
F4 K6B O10 82.2(5) 2_755 7_656 ?
F4 K6B O10 82.2(5) 5_755 7_656 ?
O12 K6B O10 74.7(8) . 7_656 ?
O2 K6B O10 131.6(4) 2_755 7_656 ?
O2 K6B O10 131.6(4) 5_755 7_656 ?
F4 K6B B1 24.9(4) 2_755 2_755 ?
F4 K6B B1 92.0(5) 5_755 2_755 ?
O12 K6B B1 135.4(4) . 2_755 ?
O2 K6B B1 26.5(4) 2_755 2_755 ?
O2 K6B B1 88.8(5) 5_755 2_755 ?
O10 K6B B1 106.8(5) 7_656 2_755 ?
F4 K6B B1 92.0(5) 2_755 5_755 ?
F4 K6B B1 24.9(4) 5_755 5_755 ?
O12 K6B B1 135.4(4) . 5_755 ?
O2 K6B B1 88.8(5) 2_755 5_755 ?
O2 K6B B1 26.5(4) 5_755 5_755 ?
O10 K6B B1 106.8(5) 7_656 5_755 ?
B1 K6B B1 88.0(8) 2_755 5_755 ?
F4 K6B K2 42.8(3) 2_755 5_755 ?
F4 K6B K2 42.8(3) 5_755 5_755 ?
O12 K6B K2 149.7(6) . 5_755 ?
O2 K6B K2 77.4(3) 2_755 5_755 ?
O2 K6B K2 77.4(3) 5_755 5_755 ?
O10 K6B K2 75.0(6) 7_656 5_755 ?
B1 K6B K2 55.9(4) 2_755 5_755 ?
B1 K6B K2 55.9(4) 5_755 5_755 ?
F4 K6B K3 69.3(3) 2_755 5_755 ?
F4 K6B K3 69.3(3) 5_755 5_755 ?
O12 K6B K3 144.7(6) . 5_755 ?
O2 K6B K3 39.7(3) 2_755 5_755 ?
O2 K6B K3 39.7(3) 5_755 5_755 ?
O10 K6B K3 140.6(6) 7_656 5_755 ?
B1 K6B K3 50.1(4) 2_755 5_755 ?
B1 K6B K3 50.1(4) 5_755 5_755 ?
K2 K6B K3 65.54(17) 5_755 5_755 ?
C2 C1 C6 120.0 . . ?
C2 C1 B2 126.6(11) . . ?
C6 C1 B2 113.3(11) . . ?
C1 C2 C3 120.0 . . ?
C1 C2 K1 86.2(4) . . ?
C3 C2 K1 120.1(5) . . ?
C1 C2 H2 120.0 . . ?
C3 C2 H2 120.0 . . ?
K1 C2 H2 64.2 . . ?
C2 C3 C4 120.0 . . ?
C2 C3 H3 120.0 . . ?
C4 C3 H3 120.0 . . ?
C3 C4 C5 120.0 . . ?
C3 C4 O4 108.5(10) . . ?
C5 C4 O4 131.0(10) . . ?
C6 C5 C4 120.0 . . ?
C6 C5 Cl1 129.1(7) . . ?
C4 C5 Cl1 110.5(7) . . ?
C5 C6 C1 120.0 . . ?
C5 C6 Si1 127.1(7) . . ?
C1 C6 Si1 112.9(7) . . ?
C13 C8 C9 123.3(19) . . ?
C13 C8 H8 118.3 . . ?
C9 C8 H8 118.3 . . ?
C10 C9 C8 115.7(18) . . ?
C10 C9 B1 114.4(17) . . ?
C8 C9 B1 129.7(17) . . ?
C10 C9 K1 124.7(13) . . ?
C8 C9 K1 68.7(10) . . ?
B1 C9 K1 80.0(10) . . ?
C9 C10 C11 124.2(19) . . ?
C9 C10 Si2 103.5(15) . . ?
C11 C10 Si2 132.3(15) . . ?
C12 C11 C10 114.7(18) . . ?
C12 C11 Cl2 131.7(16) . . ?
C10 C11 Cl2 113.6(14) . . ?
C13 C12 C11 127(2) . . ?
C13 C12 O3 130(2) . . ?
C11 C12 O3 102.6(18) . . ?
O2 Si2 C16 110.1(10) . . ?
O2 Si2 C17 108.7(10) . . ?
C16 Si2 C17 109.2(12) . . ?
O2 Si2 C10 96.0(8) . . ?
C16 Si2 C10 116.1(11) . . ?
C17 Si2 C10 115.8(11) . . ?
O2 Si2 K6A 51.3(6) . 5_755 ?
C16 Si2 K6A 113.6(10) . 5_755 ?
C17 Si2 K6A 59.1(9) . 5_755 ?
C10 Si2 K6A 127.7(7) . 5_755 ?
O2 Si2 K3 38.7(5) . . ?
C16 Si2 K3 71.6(9) . . ?
C17 Si2 K3 126.5(9) . . ?
C10 Si2 K3 109.9(6) . . ?
K6A Si2 K3 71.6(3) 5_755 . ?
B1 F4 K6B 106.7(10) . 5_755 ?
B1 F4 K2 107.7(10) . . ?
K6B F4 K2 98.2(4) 5_755 . ?
B1 F3 K1 120.4(11) . . ?
B1 F3 K3 100.9(10) . . ?
K1 F3 K3 114.4(5) . . ?
B1 F3 K2 102.4(10) . . ?
K1 F3 K2 109.6(4) . . ?
K3 F3 K2 107.8(4) . . ?
B1 O2 Si2 113.5(12) . . ?
B1 O2 K3 98.5(10) . . ?
Si2 O2 K3 121.0(6) . . ?
B1 O2 K6B 93.8(10) . 5_755 ?
Si2 O2 K6B 123.9(7) . 5_755 ?
K3 O2 K6B 100.3(4) . 5_755 ?
B1 O2 K6A 120.9(11) . 5_755 ?
Si2 O2 K6A 103.3(7) . 5_755 ?
K3 O2 K6A 100.1(5) . 5_755 ?
C12 O3 H3A 109.5 . . ?
Si2 C17 K6A 88.8(11) . 5_755 ?
Si2 C17 H17A 109.5 . . ?
K6A C17 H17A 64.4 5_755 . ?
Si2 C17 H17B 109.5 . . ?
K6A C17 H17B 161.6 5_755 . ?
H17A C17 H17B 109.5 . . ?
Si2 C17 H17C 109.5 . . ?
K6A C17 H17C 60.3 5_755 . ?
H17A C17 H17C 109.5 . . ?
H17B C17 H17C 109.5 . . ?
Si2 C16 H16A 109.5 . . ?
Si2 C16 H16B 109.5 . . ?
H16A C16 H16B 109.5 . . ?
Si2 C16 H16C 109.5 . . ?
H16A C16 H16C 109.5 . . ?
H16B C16 H16C 109.5 . . ?
C4 O4 H4 109.5 . . ?
F4 B1 O2 107.5(15) . . ?
F4 B1 F3 102.3(14) . . ?
O2 B1 F3 109.7(15) . . ?
F4 B1 C9 111.2(16) . . ?
O2 B1 C9 112.5(16) . . ?
F3 B1 C9 113.0(16) . . ?
F4 B1 K6B 48.5(8) . 5_755 ?
O2 B1 K6B 59.7(9) . 5_755 ?
F3 B1 K6B 110.1(12) . 5_755 ?
C9 B1 K6B 135.8(13) . 5_755 ?
F4 B1 K3 115.4(12) . . ?
O2 B1 K3 56.1(9) . . ?
F3 B1 K3 53.6(8) . . ?
C9 B1 K3 133.2(13) . . ?
K6B B1 K3 81.7(5) 5_755 . ?
F4 B1 K2 49.2(8) . . ?
O2 B1 K2 119.4(12) . . ?
F3 B1 K2 53.2(8) . . ?
C9 B1 K2 128.0(12) . . ?
K6B B1 K2 73.0(5) 5_755 . ?
K3 B1 K2 83.0(5) . . ?
F4 B1 K1 118.4(11) . . ?
O2 B1 K1 127.3(12) . . ?
F3 B1 K1 38.6(8) . . ?
C9 B1 K1 74.4(10) . . ?
K6B B1 K1 147.8(7) 5_755 . ?
K3 B1 K1 80.7(5) . . ?
K2 B1 K1 78.2(4) . . ?
F2 B2 F1 105.3(17) . . ?
F2 B2 O1 111.1(18) . . ?
F1 B2 O1 106.8(18) . . ?
F2 B2 C1 117.9(17) . . ?
F1 B2 C1 111.0(16) . . ?
O1 B2 C1 104.3(17) . . ?
F2 B2 K5A 89.6(16) . . ?
F1 B2 K5A 95.0(16) . . ?
O1 B2 K5A 29.2(13) . . ?
C1 B2 K5A 133.2(15) . . ?
F2 B2 K5B 58.1(10) . . ?
F1 B2 K5B 114.0(13) . . ?
O1 B2 K5B 53.4(11) . . ?
C1 B2 K5B 133.9(13) . . ?
F2 B2 K2 115.5(14) . . ?
F1 B2 K2 49.5(9) . . ?
O1 B2 K2 57.8(11) . . ?
C1 B2 K2 126.4(12) . . ?
K5A B2 K2 49.0(12) . . ?
K5B B2 K2 79.2(6) . . ?
F2 B2 K3 47.9(9) . 5_655 ?
F1 B2 K3 57.4(9) . 5_655 ?
O1 B2 K3 123.8(15) . 5_655 ?
C1 B2 K3 131.9(12) . 5_655 ?
K5A B2 K3 94.8(10) . 5_655 ?
K5B B2 K3 82.5(6) . 5_655 ?
K2 B2 K3 83.9(6) . 5_655 ?
F3 K1 F3 111.3(6) 2_655 . ?
F3 K1 F1 71.2(4) 2_655 2_655 ?
F3 K1 F1 72.3(4) . 2_655 ?
F3 K1 F1 72.3(4) 2_655 . ?
F3 K1 F1 71.2(4) . . ?
F1 K1 F1 112.5(5) 2_655 . ?
F3 K1 C8 66.1(4) 2_655 2_655 ?
F3 K1 C8 162.5(4) . 2_655 ?
F1 K1 C8 91.0(4) 2_655 2_655 ?
F1 K1 C8 121.6(4) . 2_655 ?
F3 K1 C2 92.8(3) 2_655 . ?
F3 K1 C2 119.3(3) . . ?
F1 K1 C2 163.4(3) 2_655 . ?
F1 K1 C2 64.6(3) . . ?
C8 K1 C2 78.2(4) 2_655 . ?
F3 K1 C2 119.3(7) 2_655 2_655 ?
F3 K1 C2 92.8(9) . 2_655 ?
F1 K1 C2 64.6(7) 2_655 2_655 ?
F1 K1 C2 163.4(8) . 2_655 ?
C8 K1 C2 75.0(9) 2_655 2_655 ?
C2 K1 C2 123.1(8) . 2_655 ?
F3 K1 C9 46.6(4) 2_655 2_655 ?
F3 K1 C9 157.8(5) . 2_655 ?
F1 K1 C9 94.9(4) 2_655 2_655 ?
F1 K1 C9 98.6(4) . 2_655 ?
C8 K1 C9 23.9(4) 2_655 2_655 ?
C2 K1 C9 70.2(3) . 2_655 ?
C2 K1 C9 97.9(9) 2_655 2_655 ?
F3 K1 C9 157.8(5) 2_655 . ?
F3 K1 C9 46.6(4) . . ?
F1 K1 C9 98.6(4) 2_655 . ?
F1 K1 C9 94.9(4) . . ?
C8 K1 C9 135.2(5) 2_655 . ?
C2 K1 C9 97.9(3) . . ?
C2 K1 C9 70.2(8) 2_655 . ?
C9 K1 C9 155.6(6) 2_655 . ?
F3 K1 B1 132.3(5) 2_655 . ?
F3 K1 B1 21.0(4) . . ?
F1 K1 B1 83.7(4) 2_655 . ?
F1 K1 B1 81.5(4) . . ?
C8 K1 B1 156.4(5) 2_655 . ?
C2 K1 B1 111.2(4) . . ?
C2 K1 B1 81.9(9) 2_655 . ?
C9 K1 B1 178.5(5) 2_655 . ?
C9 K1 B1 25.6(5) . . ?
F3 K1 B1 21.0(4) 2_655 2_655 ?
F3 K1 B1 132.3(5) . 2_655 ?
F1 K1 B1 81.5(4) 2_655 2_655 ?
F1 K1 B1 83.7(4) . 2_655 ?
C8 K1 B1 46.3(5) 2_655 2_655 ?
C2 K1 B1 81.9(4) . 2_655 ?
C2 K1 B1 111.2(8) 2_655 2_655 ?
C9 K1 B1 25.6(5) 2_655 2_655 ?
C9 K1 B1 178.5(5) . 2_655 ?
B1 K1 B1 153.2(7) . 2_655 ?
F3 K1 K2 90.4(3) 2_655 . ?
F3 K1 K2 37.3(3) . . ?
F1 K1 K2 93.1(3) 2_655 . ?
F1 K1 K2 33.8(2) . . ?
C8 K1 K2 153.3(3) 2_655 . ?
C2 K1 K2 91.25(19) . . ?
C2 K1 K2 130.1(8) 2_655 . ?
C9 K1 K2 129.5(3) 2_655 . ?
C9 K1 K2 70.1(3) . . ?
B1 K1 K2 50.2(3) . . ?
B1 K1 K2 108.4(4) 2_655 . ?
F1 K2 F1 74.7(5) . 6 ?
F1 K2 K5A 82.8(11) . . ?
F1 K2 K5A 82.8(11) 6 . ?
F1 K2 F4 97.8(3) . . ?
F1 K2 F4 153.6(4) 6 . ?
K5A K2 F4 121.9(10) . . ?
F1 K2 F4 153.6(4) . 6 ?
F1 K2 F4 97.8(3) 6 6 ?
K5A K2 F4 121.9(10) . 6 ?
F4 K2 F4 77.7(5) . 6 ?
F1 K2 F3 107.6(4) . 6 ?
F1 K2 F3 66.6(3) 6 6 ?
K5A K2 F3 142.7(5) . 6 ?
F4 K2 F3 92.8(4) . 6 ?
F4 K2 F3 47.6(3) 6 6 ?
F1 K2 F3 66.6(3) . . ?
F1 K2 F3 107.6(4) 6 . ?
K5A K2 F3 142.7(5) . . ?
F4 K2 F3 47.6(3) . . ?
F4 K2 F3 92.8(4) 6 . ?
F3 K2 F3 70.5(5) 6 . ?
F1 K2 O1 48.6(4) . . ?
F1 K2 O1 95.8(4) 6 . ?
K5A K2 O1 42.3(6) . . ?
F4 K2 O1 97.7(4) . . ?
F4 K2 O1 157.2(5) 6 . ?
F3 K2 O1 155.0(5) 6 . ?
F3 K2 O1 100.4(4) . . ?
F1 K2 O1 95.8(4) . 6 ?
F1 K2 O1 48.6(4) 6 6 ?
K5A K2 O1 42.3(6) . 6 ?
F4 K2 O1 157.2(5) . 6 ?
F4 K2 O1 97.7(4) 6 6 ?
F3 K2 O1 100.4(4) 6 6 ?
F3 K2 O1 155.0(5) . 6 ?
O1 K2 O1 77.9(7) . 6 ?
F1 K2 B2 82.9(5) . 6 ?
F1 K2 B2 23.9(5) 6 6 ?
K5A K2 B2 61.1(10) . 6 ?
F4 K2 B2 177.0(5) . 6 ?
F4 K2 B2 100.4(5) 6 6 ?
F3 K2 B2 84.2(5) 6 6 ?
F3 K2 B2 130.6(5) . 6 ?
O1 K2 B2 85.0(6) . 6 ?
O1 K2 B2 24.8(5) 6 6 ?
F1 K2 B2 23.9(5) . . ?
F1 K2 B2 82.9(5) 6 . ?
K5A K2 B2 61.1(10) . . ?
F4 K2 B2 100.4(5) . . ?
F4 K2 B2 177.0(5) 6 . ?
F3 K2 B2 130.6(5) 6 . ?
F3 K2 B2 84.2(5) . . ?
O1 K2 B2 24.8(5) . . ?
O1 K2 B2 85.0(6) 6 . ?
B2 K2 B2 81.5(8) 6 . ?
F1 K2 B1 82.5(4) . . ?
F1 K2 B1 131.4(5) 6 . ?
K5A K2 B1 136.4(6) . . ?
F4 K2 B1 23.2(4) . . ?
F4 K2 B1 84.3(4) 6 . ?
F3 K2 B1 81.0(4) 6 . ?
F3 K2 B1 24.4(4) . . ?
O1 K2 B1 100.2(5) . . ?
O1 K2 B1 178.1(5) 6 . ?
B2 K2 B1 154.9(6) 6 . ?
B2 K2 B1 93.1(5) . . ?
F2 K3 F2 75.2(6) 5_655 2_655 ?
F2 K3 F3 150.4(5) 5_655 . ?
F2 K3 F3 98.1(4) 2_655 . ?
F2 K3 F3 98.1(4) 5_655 6 ?
F2 K3 F3 150.4(5) 2_655 6 ?
F3 K3 F3 73.2(5) . 6 ?
F2 K3 O2 157.6(4) 5_655 . ?
F2 K3 O2 98.8(4) 2_655 . ?
F3 K3 O2 50.9(4) . . ?
F3 K3 O2 97.1(4) 6 . ?
F2 K3 O2 98.8(4) 5_655 6 ?
F2 K3 O2 157.6(4) 2_655 6 ?
F3 K3 O2 97.1(4) . 6 ?
F3 K3 O2 50.9(4) 6 6 ?
O2 K3 O2 78.4(5) . 6 ?
F2 K3 F1 47.4(3) 5_655 5_655 ?
F2 K3 F1 90.3(4) 2_655 5_655 ?
F3 K3 F1 104.9(4) . 5_655 ?
F3 K3 F1 65.8(3) 6 5_655 ?
O2 K3 F1 155.0(4) . 5_655 ?
O2 K3 F1 101.5(3) 6 5_655 ?
F2 K3 F1 90.3(4) 5_655 2_655 ?
F2 K3 F1 47.4(3) 2_655 2_655 ?
F3 K3 F1 65.8(3) . 2_655 ?
F3 K3 F1 104.9(4) 6 2_655 ?
O2 K3 F1 101.5(3) . 2_655 ?
O2 K3 F1 155.0(4) 6 2_655 ?
F1 K3 F1 67.9(4) 5_655 2_655 ?
F2 K3 O8 59.1(4) 5_655 . ?
F2 K3 O8 59.1(4) 2_655 . ?
F3 K3 O8 141.6(3) . . ?
F3 K3 O8 141.6(3) 6 . ?
O2 K3 O8 99.1(5) . . ?
O2 K3 O8 99.1(5) 6 . ?
F1 K3 O8 105.6(5) 5_655 . ?
F1 K3 O8 105.6(5) 2_655 . ?
F2 K3 B1 99.7(5) 5_655 6 ?
F2 K3 B1 173.8(5) 2_655 6 ?
F3 K3 B1 84.4(5) . 6 ?
F3 K3 B1 25.4(4) 6 6 ?
O2 K3 B1 87.2(5) . 6 ?
O2 K3 B1 25.5(4) 6 6 ?
F1 K3 B1 83.6(4) 5_655 6 ?
F1 K3 B1 130.0(4) 2_655 6 ?
O8 K3 B1 121.6(5) . 6 ?
F2 K3 B1 173.8(5) 5_655 . ?
F2 K3 B1 99.7(5) 2_655 . ?
F3 K3 B1 25.4(4) . . ?
F3 K3 B1 84.4(5) 6 . ?
O2 K3 B1 25.5(4) . . ?
O2 K3 B1 87.2(5) 6 . ?
F1 K3 B1 130.0(4) 5_655 . ?
F1 K3 B1 83.6(4) 2_655 . ?
O8 K3 B1 121.6(5) . . ?
B1 K3 B1 85.0(7) 6 . ?
F2 K3 B2 23.0(5) 5_655 5_655 ?
F2 K3 B2 82.4(5) 2_655 5_655 ?
F3 K3 B2 128.8(5) . 5_655 ?
F3 K3 B2 81.8(5) 6 5_655 ?
O2 K3 B2 178.8(5) . 5_655 ?
O2 K3 B2 100.6(5) 6 5_655 ?
F1 K3 B2 24.4(4) 5_655 5_655 ?
F1 K3 B2 79.1(5) 2_655 5_655 ?
O8 K3 B2 81.7(6) . 5_655 ?
B1 K3 B2 91.6(5) 6 5_655 ?
B1 K3 B2 154.2(6) . 5_655 ?
K6A O12 K6A 96.2(12) . 5_755 ?
C12 C13 C8 115(2) . . ?
C12 C13 H13 122.3 . . ?
C8 C13 H13 122.3 . . ?
C6 Si1 O1 94.2(7) . . ?
C6 Si1 C15 111.9(8) . . ?
O1 Si1 C15 108.1(9) . . ?
C6 Si1 C14 116.7(7) . . ?
O1 Si1 C14 112.1(9) . . ?
C15 Si1 C14 112.3(8) . . ?
C6 Si1 K5A 129.8(12) . . ?
O1 Si1 K5A 36.0(13) . . ?
C15 Si1 K5A 87.7(13) . . ?
C14 Si1 K5A 94.7(13) . . ?
C6 Si1 K5B 113.2(5) . . ?
O1 Si1 K5B 37.6(6) . . ?
C15 Si1 K5B 70.9(7) . . ?
C14 Si1 K5B 122.7(7) . . ?
Si1 C14 H12A 109.5 . . ?
Si1 C14 H12B 109.5 . . ?
H12A C14 H12B 109.5 . . ?
Si1 C14 H12C 109.5 . . ?
H12A C14 H12C 109.5 . . ?
H12B C14 H12C 109.5 . . ?
B2 O1 Si1 115.1(15) . . ?
B2 O1 K5A 131(2) . . ?
Si1 O1 K5A 113.4(18) . . ?
B2 O1 K5B 101.6(13) . . ?
Si1 O1 K5B 119.2(9) . . ?
B2 O1 K2 97.4(13) . . ?
Si1 O1 K2 120.4(8) . . ?
K5A O1 K2 64.4(18) . . ?
K5B O1 K2 99.2(6) . . ?
Si1 C15 H13A 109.5 . . ?
Si1 C15 H13B 109.5 . . ?
H13A C15 H13B 109.5 . . ?
Si1 C15 H13C 109.5 . . ?
H13A C15 H13C 109.5 . . ?
H13B C15 H13C 109.5 . . ?
B2 F1 K1 121.9(11) . . ?
B2 F1 K2 106.7(11) . . ?
K1 F1 K2 112.6(4) . . ?
B2 F1 K3 98.1(11) . 5_655 ?
K1 F1 K3 107.4(4) . 5_655 ?
K2 F1 K3 108.6(4) . 5_655 ?
B2 F2 K3 109.1(12) . 5_655 ?
B2 F2 K5B 96.9(12) . . ?
K3 F2 K5B 107.1(5) 5_655 . ?

_refine_diff_density_max         1.482
_refine_diff_density_min         -2.189
_refine_diff_density_rms         0.299

_shelxl_version_number           2013-4

_shelx_res_file                  
;
TITL 8 in P4(2)/m
CELL  1.54178  16.7599  16.7599  19.4746   90.000   90.000   90.000
ZERR    2.00   0.0004   0.0004   0.0009    0.000    0.000    0.000
LATT   1
SYMM  - X, - Y,   Z
SYMM  - Y,   X, 1/2 + Z
SYMM    Y, - X, 1/2 + Z
SFAC  C    H    B    O    F    SI   K    CL
UNIT  128 144 16 58 32 16 20 16
MERG   2
EADP K6A K6B
EADP K5A K5B
ISOR  0.005 C1 C2 C3 C4 C5 C6 C7 C8 C9 C10 C11 C14 C15 C14 C15 C16
ISOR 0.005 F1 F2 F3 F4 K1 K2 K3 K6A B1 B2 Si1 Si2 O13 O8 O10 C17
ISOR 0.005 O1 O2 O3 O4 O8 O6 O11 O12 K5A C3 C12 O14 C13
ISOR 0.005 Cl1 Cl2
FLAT     0.100 C1 C2 C3 C4 C5 C6
DFIX 0.84 O12 H12
FREE C8 K1
FMAP   2
PLAN   20
ACTA
BOND   $H
L.S.  14
TEMP  -173.00
WGHT    0.000000  551.303711
FVAR       0.17048   0.21845   0.26624
PART    1
K5A   7    0.561261    0.308969    0.000000    20.50000    0.09027    0.08596 =
         0.09160    0.00000    0.00000   -0.00144
PART    2
K5B   7    0.457270    0.357917    0.000000   -20.50000    0.09027    0.08596 =
         0.09160    0.00000    0.00000   -0.00144
PART    1
K6A   7    1.109365   -0.004220    0.000000    30.50000    0.01624    0.02452 =
         0.03831    0.00000    0.00000    0.00719
PART    2
K6B   7    1.158466   -0.070121    0.000000   -30.50000    0.01624    0.02452 =
         0.03831    0.00000    0.00000    0.00719
PART    0
AFIX  66
C1    1    0.476203    0.205499    0.198861    11.00000    0.01485    0.01407 =
         0.02099   -0.00116    0.00255    0.00524
C2    1    0.428577    0.160837    0.242873    11.00000    0.02308    0.02083 =
         0.02376   -0.00128    0.00340    0.00324
AFIX  43
H2    2    0.389717    0.125412    0.224659    11.00000   -1.20000
AFIX  65
C3    1    0.437809    0.168007    0.313535    11.00000    0.01029    0.00968 =
         0.01145    0.00027    0.00384    0.00214
AFIX  43
H3    2    0.405259    0.137482    0.343616    11.00000   -1.20000
AFIX  65
C4    1    0.494667    0.219839    0.340186    11.00000    0.01050    0.01573 =
         0.01702   -0.00228   -0.00066   -0.00540
C5    1    0.542294    0.264501    0.296174    11.00000    0.02891    0.03269 =
         0.03386    0.00305    0.00150    0.00089
C6    1    0.533062    0.257332    0.225512    11.00000    0.00855    0.01104 =
         0.01514    0.00027   -0.00189    0.00206
AFIX   0
C8    1    0.653464    0.074621    0.242455    11.00000    0.01782    0.01785 =
         0.02364   -0.00139   -0.00264    0.00498
AFIX  43
H8    2    0.619213    0.113035    0.222014    11.00000   -1.20000
AFIX   0
C9    1    0.702720    0.027841    0.198828    11.00000    0.01859    0.01651 =
         0.01950    0.00099   -0.00309    0.00391
C10   1    0.750418   -0.027581    0.231340    11.00000    0.02771    0.02947 =
         0.03337   -0.00100    0.00062    0.00075
C11   1    0.753421   -0.038289    0.302809    11.00000    0.00727    0.01095 =
         0.01757    0.00158   -0.00433    0.00165
C12   1    0.703344    0.010979    0.339720    11.00000    0.03637    0.03824 =
         0.04017   -0.00066   -0.00206    0.00007
SI2   6    0.806532   -0.084104    0.152210    11.00000    0.00634    0.00411 =
         0.03257    0.00182    0.00852    0.00254
CL2   8    0.823943   -0.113296    0.329679    11.00000    0.01832    0.01816 =
         0.04032    0.00659    0.00548    0.00980
F4    5    0.732430    0.101280    0.090013    11.00000    0.03075    0.02001 =
         0.03027    0.00183    0.00179    0.00041
F3    5    0.627136    0.014036    0.085505    11.00000    0.03250    0.03230 =
         0.03249   -0.00132   -0.00135    0.00270
O2    4    0.762541   -0.036647    0.092649    11.00000    0.02004    0.01279 =
         0.02125    0.00145    0.00389    0.00270
O3    4    0.728696   -0.003338    0.410844    11.00000    0.03737    0.03230 =
         0.03560   -0.00144    0.00091    0.00628
AFIX  83
H3A   2    0.758986   -0.043240    0.412143    11.00000   -1.50000
AFIX   0
C17   1    0.918982   -0.065516    0.144812    11.00000    0.04914    0.05022 =
         0.05080   -0.00097    0.00320   -0.00045
AFIX  33
H17A  2    0.940594   -0.096915    0.106652    11.00000   -1.50000
H17B  2    0.945229   -0.081434    0.187642    11.00000   -1.50000
H17C  2    0.928650   -0.008691    0.136358    11.00000   -1.50000
AFIX   0
C16   1    0.787903   -0.186421    0.144248    11.00000    0.04344    0.04307 =
         0.04412    0.00096   -0.00195    0.00045
AFIX  33
H16A  2    0.822408   -0.208837    0.108495    11.00000   -1.50000
H16B  2    0.731896   -0.194796    0.131714    11.00000   -1.50000
H16C  2    0.798971   -0.212931    0.188078    11.00000   -1.50000
AFIX   0
O4    4    0.498704    0.208201    0.413929    11.00000    0.04807    0.05606 =
         0.04539   -0.01349   -0.00287   -0.01782
AFIX  83
H4    2    0.460623    0.179132    0.426601    11.00000   -1.50000
AFIX   0
B1    3    0.706779    0.025061    0.118104    11.00000    0.01662    0.01716 =
         0.02117    0.00023   -0.00136    0.00001
B2    3    0.469662    0.209054    0.114248    11.00000    0.02913    0.02740 =
         0.02764    0.00126   -0.00062    0.00139
K1    7    0.500000    0.000000    0.160749    10.50000    0.02629    0.01954 =
         0.02818    0.00000    0.00000    0.01287
K2    7    0.613711    0.154071    0.000000    10.50000    0.04504    0.02047 =
         0.02411    0.00000    0.00000    0.01320
K3    7    0.657179   -0.116242    0.000000    10.50000    0.03475    0.02016 =
         0.03497    0.00000    0.00000    0.00806
O6    4    0.412944    0.144500    0.500000    10.50000    0.13139    0.12940 =
         0.12811    0.00000    0.00000    0.00052
O8    4    0.735694   -0.282257    0.000000    10.50000    0.04151    0.04656 =
         0.04549    0.00000    0.00000    0.00913
O12   4    0.999868   -0.098194    0.000000    10.50000    0.05029    0.05183 =
         0.05484    0.00000    0.00000    0.00106
O10   4    0.244144    0.142452    0.500000    10.50000    0.04915    0.05449 =
         0.05244    0.00000    0.00000    0.00437
O11   4    0.529871    0.341691    0.500000    10.50000    0.06348    0.05077 =
         0.06087    0.00000    0.00000    0.00319
O14   4    0.650207    0.110842    0.500000    10.50000    0.01759    0.02632 =
         0.02875    0.00000    0.00000   -0.00145
C13   1    0.652829    0.067031    0.313703    11.00000    0.04000    0.03886 =
         0.04111   -0.00047   -0.00386    0.00389
AFIX  43
H13   2    0.619475    0.098751    0.342171    11.00000   -1.20000
AFIX   0
MOLE    1
SI1   6    0.586097    0.307159    0.162595    11.00000    0.03545    0.02825 =
         0.04565   -0.01227   -0.00195    0.00441
CL1   8    0.612822    0.314178    0.340744    11.00000    0.02804    0.06886 =
         0.05107   -0.03327   -0.00633    0.00256
C14   1    0.698081    0.285953    0.157791    11.00000    0.00947    0.00957 =
         0.02614    0.00636   -0.00259   -0.00769
AFIX  33
H12A  2    0.721640    0.316965    0.120256    11.00000   -1.50000
H12B  2    0.706659    0.228944    0.149383    11.00000   -1.50000
H12C  2    0.723326    0.301084    0.201274    11.00000   -1.50000
AFIX   0
O1    4    0.533158    0.262351    0.093959    11.00000    0.04363    0.03989 =
         0.04561    0.00192   -0.00008   -0.00318
C15   1    0.564152    0.413683    0.162186    11.00000    0.02055    0.01463 =
         0.03289    0.00093   -0.00815    0.00135
AFIX  33
H13A  2    0.506837    0.421813    0.169285    11.00000   -1.50000
H13B  2    0.579883    0.436595    0.117912    11.00000   -1.50000
H13C  2    0.593937    0.439911    0.199142    11.00000   -1.50000
AFIX   0
MOLE    4
F1    5    0.487197    0.132489    0.084222    11.00000    0.02249    0.01199 =
         0.01983   -0.00185    0.00026    0.00308
MOLE    7
F2    5    0.395462    0.232829    0.084843    11.00000    0.03323    0.03098 =
         0.03674   -0.00039   -0.00285    0.00088
O13   4    0.509374    0.038954    0.500000    10.25000    0.07989    0.08321 =
         0.08355    0.00000    0.00000    0.00231
HKLF    4

REM  8 in P4(2)/m
REM R1 =  0.2600 for    5086 Fo > 4sig(Fo)  and  0.2627 for all    5221 data
REM    336 parameters refined using    255 restraints

END

WGHT      0.0000    551.1664

REM Highest difference peak  1.482,  deepest hole -2.189,  1-sigma level  0.299
Q1    1   0.4749  0.4617  0.0000  10.50000  0.05    1.48
Q2    1   0.4813  0.1161  0.5000  10.50000  0.05    1.46
Q3    1   0.5581  0.1625  0.0000  10.50000  0.05    1.36
Q4    1   0.6854 -0.0380  0.5000  10.50000  0.05    1.27
Q5    1   0.7499 -0.0397  0.2679  11.00000  0.05    1.25
Q6    1   0.6526  0.1586  0.0000  10.50000  0.05    1.24
Q7    1   0.3198  0.1467  0.5000  10.50000  0.05    1.23
Q8    1   0.4382  0.2815  0.0000  10.50000  0.05    1.23
Q9    1   0.8102 -0.0827  0.1868  11.00000  0.05    1.18
Q10   1   0.9740 -0.0518  0.0000  10.50000  0.05    1.16
Q11   1   0.4656  0.1983  0.1688  11.00000  0.05    1.13
Q12   1   0.7126  0.0580  0.0000  10.50000  0.05    1.13
Q13   1   0.5329  0.2601  0.2610  11.00000  0.05    1.12
Q14   1   0.5840  0.3122  0.5000  10.50000  0.05    1.12
Q15   1   0.3377  0.2032  0.5000  10.50000  0.05    1.11
Q16   1   0.5436  0.3201  0.3277  11.00000  0.05    1.10
Q17   1   0.3736  0.0988  0.5000  10.50000  0.05    1.10
Q18   1   0.4707  0.3437  0.5000  10.50000  0.05    1.09
Q19   1   0.5000  0.0000  0.5228  10.50000  0.05    1.07
Q20   1   0.9166 -0.0703  0.1952  11.00000  0.05    1.06
;
_shelx_res_checksum              91145

_exptl_crystal_recrystallization_method 'Re-crystallisation from solvent: water'
